# Supplementary material for: TagP, a PAAR-domain containing protein, plays roles in the fitness and virulence of Acinetobacter baumannii
Source: Front Cell Infect Microbiol. 2024 Jul 18;14:1379106. doi: 10.3389/fcimb.2024.1379106 (PMC11348943; doi:10.3389/fcimb.2024.1379106)
Supplement: Supplementary file 1 [file DataSheet1.zip]

Archive with 31 entries (28 files):
- Rawdata-RS09070_v2.0/
- Rawdata-RS09070_v2.0/Rawdata-image/
- Rawdata-RS09070_v2.0/Rawdata-image/Figure 7a.tif
- Rawdata-RS09070_v2.0/Rawdata-image/Figure 7b.tif
- Rawdata-RS09070_v2.0/Rawdata-image/Figure 8a.jpg
- Rawdata-RS09070_v2.0/Rawdata-image/Figure 8b.jpg
- Rawdata-RS09070_v2.0/Rawdata_Rfig/
- Rawdata-RS09070_v2.0/Rawdata_Rfig/.Rhistory
- Rawdata-RS09070_v2.0/Rawdata_Rfig/Data_figure2a_down.csv
- Rawdata-RS09070_v2.0/Rawdata_Rfig/Datafigure2a_up.csv
- Rawdata-RS09070_v2.0/Rawdata_Rfig/Rscript.R
- Rawdata-RS09070_v2.0/Rawdata_Rfig/Rscript_Csu mRNA.R
- Rawdata-RS09070_v2.0/Rawdata_Rfig/Supplementary Figure3 csu mRNA.csv
- Rawdata-RS09070_v2.0/Rawdata_Rfig/figure2b.csv
- Rawdata-RS09070_v2.0/Rawdata_Rfig/figure3a.csv
- Rawdata-RS09070_v2.0/Rawdata_Rfig/figure3b.csv
- Rawdata-RS09070_v2.0/Rawdata_Rfig/figure3c.csv
- Rawdata-RS09070_v2.0/Rawdata_Rfig/figure3d.csv
- Rawdata-RS09070_v2.0/Rawdata_Rfig/figure3e.csv
- Rawdata-RS09070_v2.0/Rawdata_Rfig/figure3f.csv
- Rawdata-RS09070_v2.0/Rawdata_Rfig/figure3g.csv
- Rawdata-RS09070_v2.0/Rawdata_Rfig/figure4a.csv
- Rawdata-RS09070_v2.0/Rawdata_Rfig/figure4b.csv
- Rawdata-RS09070_v2.0/Rawdata_Rfig/figure4c.csv
- Rawdata-RS09070_v2.0/Rawdata_Rfig/figure4d.csv
- Rawdata-RS09070_v2.0/Rawdata_Rfig/figure5a.csv
- Rawdata-RS09070_v2.0/Rawdata_Rfig/figure5b.csv
- Rawdata-RS09070_v2.0/Rawdata_Rfig/figure5c.csv
- Rawdata-RS09070_v2.0/Rawdata_Rfig/figure6a.csv
- Rawdata-RS09070_v2.0/Rawdata_Rfig/figure6b.csv
- Rawdata-RS09070_v2.0/Rawdata_Rfig/figure9.csv
