# Supplementary material for: TagP, a PAAR-domain containing protein, plays roles in the fitness and virulence of Acinetobacter baumannii
Source: Front Cell Infect Microbiol. 2024 Jul 18;14:1379106. doi: 10.3389/fcimb.2024.1379106 (PMC11348943; doi:10.3389/fcimb.2024.1379106)
Supplement: Supplementary file 1 [file DataSheet1.zip › Rawdata-RS09070_v2.0/Rawdata_Rfig/Data_figure2a_down.csv]

WT	Δ09070
37.18	37.55
37.19	35.56
36.67	35.72
