# Supplementary material for: TagP, a PAAR-domain containing protein, plays roles in the fitness and virulence of Acinetobacter baumannii
Source: Front Cell Infect Microbiol. 2024 Jul 18;14:1379106. doi: 10.3389/fcimb.2024.1379106 (PMC11348943; doi:10.3389/fcimb.2024.1379106)
Supplement: Supplementary file 1 [file DataSheet1.zip › Rawdata-RS09070_v2.0/Rawdata_Rfig/Datafigure2a_up.csv]

time	WT	WT	WT	ΔtagP	ΔtagP	ΔtagP
0	0.006066021	0.024011932	0.011682814	0.043391822	0.011830529	0.002122036
1	0.509635248	0.510963667	0.544062191	0.999464442	0.879651942	0.873950646
2	1.261355438	1.26783269	1.266086325	1.43186883	1.325073625	1.304322201
3	1.624247742	1.631761057	1.606038888	1.64587611	1.541939541	1.521615051
4	1.819060562	1.820935208	1.800716298	1.783701026	1.693779972	1.673667718
5	1.939405862	1.942131079	1.922950673	1.900109633	1.81033469	1.791191961
6	2.033640615	2.030756065	2.006269026	2.007374545	1.908342794	1.908325596
7	2.093024946	2.098312676	2.063752266	2.080757194	1.978047018	1.976647266
8	2.140115969	2.143279822	2.106457499	2.12637591	2.017936262	2.026271897
9	2.172619609	2.174938406	2.135318045	2.160021726	2.045762879	2.063450214
10	2.198173713	2.197006242	2.16168029	2.185757601	2.068625762	2.091712321
11	2.21865293	2.219000536	2.180188315	2.206390469	2.089569018	2.116156565
12	2.238987725	2.238220242	2.198286537	2.225720901	2.112410423	2.137507542
13	2.256692397	2.254232912	2.217171881	2.238703496	2.130366099	2.152087701
14	2.273894427	2.270858655	2.235571373	2.252086178	2.145465792	2.167983144
15	2.289201544	2.285216805	2.249208113	2.265894391	2.157377569	2.180298557
16	2.305067947	2.300065926	2.261858361	2.277527974	2.1715406	2.194691699
17	2.313223952	2.307685322	2.27342096	2.289481788	2.182228476	2.206913858
18	2.325752546	2.320161426	2.285299841	2.300390857	2.190170082	2.219489965
19	2.332872287	2.328145005	2.292892595	2.310166387	2.201332471	2.231503132
20	2.333872287	2.329145005	2.294892595	2.320166387	2.211332471	2.241503132
