# Supplementary material for: TagP, a PAAR-domain containing protein, plays roles in the fitness and virulence of Acinetobacter baumannii
Source: Front Cell Infect Microbiol. 2024 Jul 18;14:1379106. doi: 10.3389/fcimb.2024.1379106 (PMC11348943; doi:10.3389/fcimb.2024.1379106)
Supplement: Supplementary file 1 [file DataSheet1.zip › Rawdata-RS09070_v2.0/Rawdata_Rfig/Rscript_Csu mRNA.R]

install.packages("ggplot2")
library(ggplot2)

if (!require("ggplot2")) install.packages("ggplot2")
if (!require("reshape2")) install.packages("reshape2")
library(ggplot2)
library(reshape2)

data <- read.csv('D:/SCI/李艳冰老师/Datafigure2A.csv')

# Calculate means and standard deviations for WT and ΔtagP
data$WT_mean <- rowMeans(data[,c('WT', 'WT.1', 'WT.2')])
data$WT_sd <- apply(data[,c('WT', 'WT.1', 'WT.2')], 1, sd)
data$TagP_mean <- rowMeans(data[,c('ΔtagP', 'ΔtagP.1', 'ΔtagP.2')])
data$TagP_sd <- apply(data[,c('ΔtagP', 'ΔtagP.1', 'ΔtagP.2')], 1, sd)

# Convert to long format for ggplot2
data_long <- reshape2::melt(data, id.vars = 'time', measure.vars = c('WT_mean', 'TagP_mean'))

# Generate the plot with ggplot2
p <- ggplot(data_long, aes(x = time, y = value, color = variable)) +
  geom_line(linewidth=1.2) +
  geom_errorbar(aes(ymin = value - ifelse(variable == 'WT_mean', data$WT_sd, data$TagP_sd), 
                    ymax = value + ifelse(variable == 'WT_mean', data$WT_sd, data$TagP_sd)), 
                width = 0.5, position = position_dodge(0.05)) +
  scale_color_manual(values = c('WT_mean' = 'red', 'TagP_mean' = 'blue')) +
  labs(x = 'Time (h)', y = 'OD600nm', title = 'Growth curve at 37°C, 200 r/min') +
  theme_classic()
p


###Fig2A2####
library(ggplot2)

# 您的数据
data <- data.frame(
  Strain = c('WT', 'WT', 'WT', 'ΔtagP', 'ΔtagP', 'ΔtagP'),
  Value = c(37.18, 37.19, 36.67, 37.55, 35.56, 35.72)
)

# 计算平均值和标准误
summary_data <- data %>%
  group_by(Strain) %>%
  summarise(
    Mean = mean(Value),
    SEM = sd(Value) / sqrt(n())
  )

# 绘制柱状图
library(ggsignif)
p <- ggplot(summary_data, aes(x = Strain, y = Mean, fill = Strain)) +
  geom_bar(stat = 'identity', position = position_dodge(), width = 0.7) +
  geom_errorbar(aes(ymin = Mean - SEM, ymax = Mean + SEM), 
                width = 0.25, position = position_dodge(0.7)) +
  scale_fill_manual(values = c('WT' = 'red3', 'ΔtagP' = 'darkblue')) +
  labs(x = NULL, y = 'Area under curve') +
  theme_classic() +ylim(0, 45)+
  theme(legend.title = element_blank()) +
  geom_signif(comparisons = list(c("WT", "ΔtagP")),
              map_signif_level=T,size = 0.5,vjust = -1,
              textsize=6,test="wilcox.test",step_increase=0.5)

# 打印图形
print(p)

###Figure2B####
data <- data.frame(
  WT = c(44.72, 46.62, 50.92, 42.72, 48.06, 48.76, 44.32, 40.16, 42.82, 30.86, 38.76, 37.67),
  ΔtagP = c(21.48, 16.53, 17.4, 19.81, 25.45, 26.69, 24.24, 22.78, 20.48, 24.95, 22.76, 22.21),
  `ΔtagP::com` = c(55.76, 54.32, 40.16, 52.82, 50.86, 58.76, 57.67, 54.72, 56.62, 60.92, 62.72, 56.06)
)

# Convert data to long format
data_long <- gather(data, key = "Strain", value = "Value", WT, ΔtagP, `ΔtagP..com`)

# Calculate means and standard errors
summary <- data_long %>%
  group_by(Strain) %>%
  summarise(
    Mean = mean(Value),
    SE = sd(Value) / sqrt(n()),
    .groups = 'drop'  # This line is to prevent a common group_by warning
  )

# Create the bar plot
p <- ggplot(summary, aes(x = Strain, y = Mean, fill = Strain)) +
  geom_bar(stat = "identity", position = position_dodge(), width = 0.7) +
  geom_errorbar(aes(ymin = Mean - SE, ymax = Mean + SE), width = 0.25, position = position_dodge(0.7)) +
  scale_fill_manual(values = c("WT" = "red2", "ΔtagP" = "darkblue", "ΔtagP..com" = "darkgreen")) +
  theme_classic() +
  labs(x = NULL, y = "Ratio(OD590/OD620 * 100)") +
  ggtitle("LB, 28°C, 72h") +
  theme(legend.title = element_blank())

t.test(data$WT,data$ΔtagP)

# Add significance annotations
p <- p + annotate("text", x = 1.5, y = max(summary$Mean) + max(summary$SE), label = "***", size = 7)

# Display the plot
print(p)


###Figure3A####
data <- data.frame(
  Concentration = rep(c("1.0 M", "2.0 M", "3.0 M"), each = 6),
  WT = c(106.67, 117.33, 112, 106.67, 115.56, 111.11,
         117.33, 106.67, 106.67, 97.78, 106.67, 102.22,
         101.33, 90.67, 96, 93.33, 88.89, 93.33),
  tagP = c(106.67, 117.33, 112, 106.67, 115.56, 111.11,
           117.33, 106.67, 106.67, 97.78, 106.67, 102.22,
           101.33, 90.67, 96, 93.33, 88.89, 93.33)
)
library(tidyverse)
# Convert data to long format
data_long <- gather(data, key = "Strain", value = "SurvivalRate", WT, tagP)

# Calculate mean and standard error
summary_data <- data_long %>%
  group_by(Concentration, Strain) %>%
  summarise(
    Mean = mean(SurvivalRate),
    SE = sd(SurvivalRate) / sqrt(n()),
    .groups = 'drop'
  )
summary_data$Strain <- factor(summary_data$Strain,levels =c("WT","tagP"))

# Plot
p <- ggplot(summary_data, aes(x = Concentration, y = Mean, fill = Strain)) +
  geom_bar(stat = "identity", position = position_dodge(width = 0.7), width = 0.6) +
  geom_errorbar(aes(ymin = Mean - SE, ymax = Mean + SE),
                position = position_dodge(width = 0.7), width = 0.25) +
  scale_fill_manual(values = c("WT" = "red2", "tagP" = "darkblue")) +
  theme_classic() +
  labs(subtitle = "C6H14O6", x = "", y = "Survival rate (x100%)") +
  theme(legend.title = element_blank(), plot.subtitle = element_text(hjust = 0.5))

# Display the plot
print(p)


###Figure3B####
data <- data.frame(
  Concentration = factor(c("10%", "15%", "20%"), levels = c("10%", "15%", "20%")),
  WT1 = c(101.33, 90.67, 85.33),
  WT2 = c(90.67, 85.33, 90.67),
  WT3 = c(96, 101.33, 96),
  ΔtagP1 = c(97.78, 88.89, 93.33),
  ΔtagP2 = c(102.22, 84.44, 88.89),
  ΔtagP3 = c(97.78, 102.22, 84.44)
)

# Reshape data to long format
data_long <- pivot_longer(
  data,
  cols = -Concentration,
  names_to = "Strain",
  values_to = "SurvivalRate"
)

# Extract the strain name from the column names
data_long$Strain <- sub("\\d+", "", data_long$Strain)

# Calculate mean and standard error
summary_data <- data_long %>%
  group_by(Concentration, Strain) %>%
  summarise(
    Mean = mean(SurvivalRate),
    SE = sd(SurvivalRate) / sqrt(n()),
    .groups = 'drop'
  )

p <- ggplot(summary_data, aes(x = Concentration, y = Mean, fill = Strain)) +
  geom_bar(stat = "identity", position = position_dodge(width = 0.7), width = 0.6) +
  geom_errorbar(aes(ymin = Mean - SE, ymax = Mean + SE),
                position = position_dodge(width = 0.7), width = 0.25) +
  scale_fill_manual(values = c("WT" = "red2", "ΔtagP" = "darkblue")) +
  theme_classic() +
  labs(x = NULL, y = "Survival rate (x100%)") +
  ggtitle("C6H14O6") +
  theme(legend.title = element_blank(), plot.title = element_text(hjust = 0.5))

# Display the plot
print(p)


###Figure3C####
data <- data.frame(
  WT = c(489.8, 447.96, 459.18),
  `ΔtagP` = c(468.82, 476.47, 485.29)
)

# Convert the data from wide to long format
data_long <- pivot_longer(data, cols = c(WT, `ΔtagP`), names_to = "Strain", values_to = "Value")

# Calculate the mean and standard error for each Strain
summary_data <- data_long %>%
  group_by(Strain) %>%
  summarise(
    Mean = mean(Value),
    SE = sd(Value) / sqrt(n()),
    .groups = 'drop'
  )

# Create the bar plot
p <- ggplot(summary_data, aes(x = Strain, y = Mean, fill = Strain)) +
  geom_bar(stat = "identity", position = position_dodge(), width = 0.7) +
  geom_errorbar(aes(ymin = Mean - SE, ymax = Mean + SE), width = 0.25, position = position_dodge(0.7)) +
  scale_fill_manual(values = c("WT" = "red2", "ΔtagP" = "darkblue")) +
  theme_classic() +
  labs(x = "", y = "Value", title = "Bar Plot") +
  theme(legend.title = element_blank())

# Print the plot
print(p)


###Figure3D####
data <- data.frame(
  WT = c(85, 88.5, 82.65),
  `ΔtagP` = c(76.67, 95.24, 85.5)
)

# Convert the data from wide to long format
data_long <- pivot_longer(data, cols = c(WT, `ΔtagP`), names_to = "Strain", values_to = "Value")

# Calculate the mean and standard error for each Strain
summary_data <- data_long %>%
  group_by(Strain) %>%
  summarise(
    Mean = mean(Value),
    SE = sd(Value) / sqrt(n()),
    .groups = 'drop'
  )

# Create the bar plot
p <- ggplot(summary_data, aes(x = Strain, y = Mean, fill = Strain)) +
  geom_bar(stat = "identity", position = position_dodge(), width = 0.7) +
  geom_errorbar(aes(ymin = Mean - SE, ymax = Mean + SE), width = 0.25, position = position_dodge(0.7)) +
  scale_fill_manual(values = c("WT" = "red2", "ΔtagP" = "darkblue")) +
  theme_classic() +
  labs(x = "", y = "Value", title = "Bar Plot") +
  theme(legend.title = element_blank())

# Print the plot
print(p)

###Figure3E####
data <- data.frame(
  Time = factor(rep(c("15min", "30min", "45min"), each = 3)),
  WT = c(213.33, 228.27, 220.27, 37.33, 42.13, 34.67, 20.8, 24.53, 21.33),
  DeltaTagP = c(10.09, 13.12, 10.6, 2.52, 2.52, 2.02, 1.01, 0.5, 1.01),
  DeltaTagPCom = c(232.79, 223.18, 214.25, 43.26, 38.45, 49.44, 19.23, 17.85, 21.97)
)

# Reshape data to long format
data_long <- pivot_longer(
  data,
  cols = -Time,
  names_to = "Condition",
  values_to = "Value"
)

# Calculate means and standard deviations
summary_data <- data_long %>%
  group_by(Time, Condition) %>%
  summarise(
    Mean = mean(Value),
    SD = sd(Value),
    .groups = 'drop'
  )
summary_data$Condition <- factor(summary_data$Condition,levels =c("WT","DeltaTagP","DeltaTagPCom"))
# Create the bar plot with ggplot2
library(ggbreak)
p <- ggplot(summary_data, aes(x = Time, y = Mean, fill = Condition)) +
  geom_bar(stat = "identity", position = position_dodge(0.8), width = 0.7) +
  geom_errorbar(aes(ymin = Mean - SD, ymax = Mean + SD), 
                position = position_dodge(0.8), width = 0.25) +
  scale_fill_manual(values = c("WT" = "red2", "DeltaTagP" = "darkblue", "DeltaTagPCom" = "darkgreen")) +
  theme_classic() +
  labs(x = "", y = "Survival Rate (*10-5)",title = "H2O2,20nM") +
  theme(legend.title = element_blank(), legend.position = "right")+
  scale_y_break(c(50, 200),scales = "free",
                ticklabels=c(200,210,220,230,240),
                expand=expansion(add = c(0, 0)))+ 
  scale_y_continuous(limits = c(0, 240),
  breaks = c(0,2.5,5,7.5,10,20,30,40,50),
   label = c("0","2.5","5","7.5","10","20","30","40","50"))+
  scale_y_break(c(5, 7.5),scales = "free",
                expand=expansion(add = c(0, 0)))

# Print the plot
print(p)+ annotate("text", x = 0.15, y = 0.93, label = "****", size = 7)+
  annotate("text", x = 0.373, y = 0.64, label = "****", size = 7)+
  annotate("text", x = 0.6, y = 0.54, label = "****", size = 7)


###Figure3F####
data <- data.frame(
  pH = factor(rep(c("7.0", "6.0", "5.0", "4.0", "3.5"), each = 1), levels = c("7.0", "6.0", "5.0", "4.0", "3.5")),
  WT1 = c(180.65, 142.31, 109.62, 88.46, 6.34),
  WT2 = c(182.69, 136.54, 100, 94.23, 5.94),
  WT3 = c(185.5, 150.45, 108, 95.82, 6.54),
  DeltaTagP1 = c(156.25, 133.75, 114.58, 93.75, 2.72),
  DeltaTagP2 = c(166.67, 137.92, 110.42, 97.92, 2.06),
  DeltaTagP3 = c(160.98, 141.2, 115.45, 95.66, 2.25)
)

# Reshape data to long format
data_long <- pivot_longer(
  data,
  cols = -pH,
  names_to = "Condition",
  values_to = "Value"
)

# Clean up the condition names
data_long$Condition <- sub("\\d+", "", data_long$Condition)

# Calculate means and standard errors
summary_data <- data_long %>%
  group_by(pH, Condition) %>%
  summarise(
    Mean = mean(Value),
    SE = sd(Value) / sqrt(n()),
    .groups = 'drop'
  )

# Function to break the y-axis
break_y <- function(limits, scale = "log10") {
  scale_y_continuous(trans = scale, 
                     breaks = c(1, 10, 100, 200), 
                     labels = c(1, 10, 100, 200),
                     limits = limits,
                     oob = scales::squish)
}

# Create the bar plot with ggplot2
summary_data$Condition <- factor(summary_data$Condition,levels =c("WT","DeltaTagP"))

p <- ggplot(summary_data, aes(x = pH, y = Mean, fill = Condition)) +
  geom_bar(stat = "identity", position = position_dodge(), width = 0.7) +
  geom_errorbar(aes(ymin = Mean - SE, ymax = Mean + SE), 
                position = position_dodge(0.7), width = 0.25) +
  scale_fill_manual(values = c("WT" = "red2", "DeltaTagP" = "darkblue")) +
  theme_classic() +
  labs(x = "pH", y = "Survival rate (%)",title = "30min") +
  theme(legend.title = element_blank(), legend.position = "none") +
  scale_y_break(c(7.5, 80),scales = "free",
               # ticklabels=c(200,210,220,230,240),
                expand=expansion(add = c(0, 0)))

# Print the plot
print(p)+ annotate("text", x = 0.88, y = 0.5, label = "****", size = 7)


###figure3g####

data <- data.frame(
  Time = factor(rep(c("5min", "15min", "30min", "60min"), each = 4), levels = c("5min", "15min", "30min", "60min")),
  WT = c(72.85, 78.05, 57.24, 72.85, 19.25, 18.21, 18.21, 17.17, 7.8, 10.41, 9.89, 8.33, 0.4, 0.5, 0.54, 0.42),
  DeltaTagP = c(70.05, 63.68, 73.23, 73.23, 9.55, 13.05, 9.23, 8.28, 2.48, 2.8, 2.1, 1.97, 0.19, 0.22, 0.14, 0.2),
  DeltaTagPCom = c(69.15, 77.19, 72.36, 62.71, 16.72, 18.01, 20.26, 18.01, 6.11, 7.72, 7.4, 9.01, 0.55, 0.58, 0.53, 0.37)
)

# Convert the data from wide to long format
data_long <- pivot_longer(data, cols = -Time, names_to = "Group", values_to = "SurvivalRate")

# Calculate the mean and standard error for each group and time
summary_data <- data_long %>%
  group_by(Time, Group) %>%
  summarise(
    Mean = mean(SurvivalRate),
    SE = sd(SurvivalRate) / sqrt(n()),
    .groups = 'drop'
  )
summary_data$Group <- factor(summary_data$Group,levels =c("WT","DeltaTagP","DeltaTagPCom"))

# Create the bar plot with ggplot2
p <- ggplot(summary_data, aes(x = Time, y = Mean, fill = Group)) +
  geom_bar(stat = "identity", position = position_dodge(0.8), width = 0.7) +
  geom_errorbar(aes(ymin = Mean - SE, ymax = Mean + SE), 
                position = position_dodge(0.8), width = 0.25) +
  scale_fill_manual(values = c("WT" = "red2", "DeltaTagP" = "darkblue", "DeltaTagPCom" = "darkgreen")) +
  theme_classic() +
  labs(x = "", y = "Survival rate (%)",title = "pH3.5") +
  theme(legend.title = element_blank(), legend.position = "none")+
  scale_y_break(c(20, 50),scales = "free",
                # ticklabels=c(200,210,220,230,240),
                expand=expansion(add = c(0, 0)))

# Print the plot
print(p)+ annotate("text", x = 0.37, y = 0.554, label = "***", size = 7)+
  annotate("text", x = 0.6, y = 0.44, label = "***", size = 7)

###figure4a####
data <- data.frame(
  WT = c(19.3, 16.81, 16.19, 15.21, 17.07),
  DeltaTagP = c(8.03, 11.12, 12.36, 9.89, 7.42),
  DeltaTagPCom = c(17.31, 21.02, 20.54, 18.57, 16.2)
)

# Convert the data to long format
data_long <- pivot_longer(data, cols = c(WT, DeltaTagP, DeltaTagPCom), names_to = "Group", values_to = "AdhesionRatio")

# Calculate the mean and standard error for each group
summary_data <- data_long %>%
  group_by(Group) %>%
  summarise(
    Mean = mean(AdhesionRatio),
    SE = sd(AdhesionRatio) / sqrt(n()),
    .groups = 'drop'
  )

p <- ggplot(summary_data, aes(x = Group, y = Mean, fill = Group)) +
  geom_bar(stat = "identity", position = position_dodge(), width = 0.7) +
  geom_errorbar(aes(ymin = Mean - SE, ymax = Mean + SE), width = 0.25, position = position_dodge(0.7)) +
  scale_fill_manual(values = c("WT" = "red2", "DeltaTagP" = "darkblue", "DeltaTagPCom" = "darkgreen")) +
  theme_classic() +
  ylim(0, 25) + # Set the limits of the y-axis
  labs(x = "", y = "Adhesion Ratio (x10^5)",title = "HBEpiC") +
  theme(legend.title = element_blank(), legend.position = "none") +
  # If your numbers are not large enough to require comma separators, you can omit the next line
  scale_y_continuous(labels = scales::comma) 

t.test(data$WT,data$DeltaTagP)
wilcox.test(data$WT,data$DeltaTagP)
# Print the plot
print(p)+ annotate("text", x = 1.5, y = 20, label = "***", size = 7)


###Figrue4b####
data <- data.frame(
  WT = c(152.53, 155.64, 171.21, 112.06, 127.63, 99.61, 121.4, 127.63, 108.95, 143.19),
  DeltaTagP = c(14.21, 19.16, 21.63, 20.39, 17.3, 17.3, 15.45, 19.78, 18.54, 19.16),
  DeltaTagPCom = c(155.2, 155.66, 161.12, 172.13, 177.56, 169.71, 151.5, 157.47, 178.74, 153.9)
)

# Convert the data from wide to long format
data_long <- pivot_longer(data, cols = c(WT, DeltaTagP, DeltaTagPCom), names_to = "Group", values_to = "Value")

# Calculate the mean and standard error for each group
summary_data <- data_long %>%
  group_by(Group) %>%
  summarise(
    Mean = mean(Value),
    SE = sd(Value) / sqrt(n()),
    .groups = 'drop'
  )
summary_data$Group <- factor(summary_data$Group,levels =c("WT","DeltaTagP","DeltaTagPCom"))

# Create the bar plot with ggplot2
p <- ggplot(summary_data, aes(x = Group, y = Mean, fill = Group)) +
  geom_bar(stat = "identity", position = position_dodge(), width = 0.7) +
  geom_errorbar(aes(ymin = Mean - SE, ymax = Mean + SE), width = 0.25, position = position_dodge(0.7)) +
  scale_fill_manual(values = c("WT" = "red2", "DeltaTagP" = "darkblue", "DeltaTagPCom" = "darkgreen")) +
  theme_classic() +
  labs(x = "", y = "Adhesion Ratio (x10^5)",title = "A549") +
  theme(legend.title = element_blank(), legend.position = "none") 

t.test(data$WT,data$DeltaTagP)
# Print the plot
print(p)+ annotate("text", x = 1.5, y = 150, label = "****", size = 7)


###Figure4c####
data <- data.frame(
  WT = c(5.03, 4.64, 4.9, 5.25),
  DeltaTagP = c(4.71, 5.62, 5.96, 4.4)
)

# Convert the data from wide to long format
data_long <- pivot_longer(data, cols = c(WT, DeltaTagP), names_to = "Group", values_to = "InvasionRatio")

# Calculate the mean and standard error for each group
summary_data <- data_long %>%
  group_by(Group) %>%
  summarise(
    Mean = mean(InvasionRatio),
    SE = sd(InvasionRatio) / sqrt(n()),
    .groups = 'drop'
  )
summary_data$Group <- factor(summary_data$Group,levels =c("WT","DeltaTagP"))
# Create the bar plot with ggplot2
p <- ggplot(summary_data, aes(x = Group, y = Mean, fill = Group)) +
  geom_bar(stat = "identity", position = position_dodge(), width = 0.7) +
  geom_errorbar(aes(ymin = Mean - SE, ymax = Mean + SE), width = 0.25, position = position_dodge(0.7)) +
  scale_fill_manual(values = c("WT" = "red2", "DeltaTagP" = "darkblue")) +
  theme_classic() +
  labs(x = "", y = "Invasion Ratio (x10^6)") +  # Adjust the label to match the provided plot
  theme(legend.title = element_blank(), legend.position = "none", plot.title = element_text(hjust = 0.5)) +
  ggtitle("HBEpiC")  # Set the title as per the provided plot

# Print the plot
print(p)

###Figure4D####
data <- data.frame(
  WT = c(6.1, 9.71, 8.09, 7.72),
  DeltaTagP = c(6.8, 7.42, 9.64, 6.92)
)

# Convert the data from wide to long format
data_long <- pivot_longer(data, cols = c(WT, DeltaTagP), names_to = "Group", values_to = "InvasionRatio")

# Calculate the mean and standard error for each group
summary_data <- data_long %>%
  group_by(Group) %>%
  summarise(
    Mean = mean(InvasionRatio),
    SE = sd(InvasionRatio) / sqrt(n()),
    .groups = 'drop'
  )
summary_data$Group <- factor(summary_data$Group,levels =c("WT","DeltaTagP"))

# Create the bar plot with ggplot2
p <- ggplot(summary_data, aes(x = Group, y = Mean, fill = Group)) +
  geom_bar(stat = "identity", position = position_dodge(), width = 0.7) +
  geom_errorbar(aes(ymin = Mean - SE, ymax = Mean + SE), width = 0.25, position = position_dodge(0.7)) +
  scale_fill_manual(values = c("WT" = "red2", "DeltaTagP" = "darkblue")) +
  theme_classic() +
  labs(x = "", y = "Invasion Ratio (x10^6)") +
  theme(legend.title = element_blank(), legend.position = "none", plot.title = element_text(hjust = 0.5)) +
  ggtitle("A549")  # Set the title as per the provided plot

# Print the plot
print(p)


###Figure5A####
data <- data.frame(
  WT = c(11.93, 11.78, 11.18, 11.33),
  DeltaTagP = c(6.13, 5.77, 5.41, 5.77),
  DeltaTagPCom = c(10.92, 11.13, 10.57, 10.92)
)

# Convert the data from wide to long format
data_long <- pivot_longer(data, cols = c(WT, DeltaTagP, DeltaTagPCom), names_to = "Group", values_to = "Ratio")

# Calculate the mean and standard error for each group
summary_data <- data_long %>%
  group_by(Group) %>%
  summarise(
    Mean = mean(Ratio),
    SE = sd(Ratio) / sqrt(n()),
    .groups = 'drop'
  )
summary_data$Group <- factor(summary_data$Group,levels =c("WT","DeltaTagP","DeltaTagPCom"))

# Create the bar plot with ggplot2
p <- ggplot(summary_data, aes(x = Group, y = Mean, fill = Group)) +
  geom_bar(stat = "identity", position = position_dodge(), width = 0.7) +
  geom_errorbar(aes(ymin = Mean - SE, ymax = Mean + SE), width = 0.25, position = position_dodge(0.7)) +
  scale_fill_manual(values = c("WT" = "red2", "DeltaTagP" = "darkblue", "DeltaTagPCom" = "darkgreen")) +
  theme_classic() +
  labs(x = "", y = "Ratio (x10^5)") +
  theme(legend.title = element_blank(), legend.position = "none", plot.title = element_text(hjust = 0.5)) +
  ggtitle("THP-1, 30min")  # Set the title as per the provided plot

# Add statistical significance annotations

# Print the plot
print(p)+  annotate("text", x = 1.5, y = 13, label = "***", size = 7)


###Figure5b####
data <- data.frame(
  hours = factor(c("4h", "8h", "12h"), levels = c("4h", "8h", "12h")),
  WT = c(1.18, 19.35, 48.39),
  WT.1 = c(1.23, 18.06, 68.55),
  WT.2 = c(1.1, 20.65, 60.48),
  WT.3 = c(1.2, 21.94, 48.39),
  DeltaTagP = c(1.13, 19.38, 62.5),
  DeltaTagP.1 = c(1.04, 18.75, 46.88),
  DeltaTagP.2 = c(1.08, 20, 70.31),
  DeltaTagP.3 = c(1.1, 21.88, 62.5),
  DeltaTagPCom = c(1.03, 18.45, 44.5),
  DeltaTagPCom.1 = c(1.05, 15.86, 48.54),
  DeltaTagPCom.2 = c(1.04, 17.8, 56.63),
  DeltaTagPCom.3 = c(1.08, 19.09, 40.45)
)

# Convert the data from wide to long format
data_long <- pivot_longer(data, cols = -hours, names_to = "Group", values_to = "Ratio")

# Calculate the mean and standard error for each group and time
summary_data <- data_long %>%
  group_by(hours, Group) %>%
  summarise(
    Mean = mean(Ratio),
    SE = sd(Ratio) / sqrt(n()),
    .groups = 'drop'
  )

# Create the line plot with ggplot2
p <- ggplot(summary_data, aes(x = hours, y = Mean, group = Group, color = Group)) +
  geom_line() +
  geom_point() +
  geom_errorbar(aes(ymin = Mean - SE, ymax = Mean + SE), width = 0.2) +
  scale_color_manual(values = c("WT" = "red2", "DeltaTagP" = "darkblue", "DeltaTagPCom" = "darkgreen")) +
  theme_classic() +
  labs(x = "", y = "Ratio (x10^5)") +
  theme(legend.title = element_blank(), legend.position = "bottom") +
  ggtitle("THP-1")

# Print the plot
print(p)


###Figure5B
data <- data.frame(
  hours = rep(c("4h", "8h", "12h"), each = 4),
  WT = c(1.18, 1.23, 1.1, 1.2, 19.35, 18.06, 20.65, 21.94, 48.39, 68.55, 60.48, 48.39),
  DeltaTagP = c(1.13, 1.04, 1.08, 1.1, 19.38, 18.75, 20, 21.88, 62.5, 46.88, 70.31, 62.5),
  DeltaTagPCom = c(1.03, 1.05, 1.04, 1.08, 18.45, 15.86, 17.8, 19.09, 44.5, 48.54, 56.63, 40.45)
)

# Convert the data from wide to long format
data_long <- pivot_longer(data, cols = c(WT, DeltaTagP, DeltaTagPCom), names_to = "Group", values_to = "Ratio")

# Calculate the mean and standard deviation for each group and time
summary_data <- data_long %>%
  group_by(hours, Group) %>%
  summarise(
    Mean = mean(Ratio),
    SD = sd(Ratio),
    .groups = 'drop'
  )

# Plot the data with ggplot2
summary_data$Group <- factor(summary_data$Group,levels =c("WT","DeltaTagP","DeltaTagPCom"))

summary_data$hours <- factor(summary_data$hours,levels =c("4h","8h","12h"))
p <- ggplot(summary_data, aes(x = hours, y = Mean, group = Group, color = Group)) +
  geom_line(linewidth=1.2) +
  geom_point(size=3) +
  geom_errorbar(aes(ymin = Mean - SD, ymax = Mean + SD), width = 0.2) +
  scale_color_manual(values = c("WT" = "red2", "DeltaTagP" = "darkblue", "DeltaTagPCom" = "darkgreen")) +
  theme_classic() +
  labs(x = "Time", y = "Ratio (x10^-5)", title = "THP-1") +
  theme(legend.title = element_blank())

# Print the plot
print(p)+annotate(geom="text",label="ns.",x=3.3,y=55,size=6)

###Figure6a####
data <- data.frame(
  Time = factor(c("1 h", "2 h", "3 h"), levels = c("1 h", "2 h", "3 h")),
  WT1 = c(98.13, 55.47, 32),
  WT2 = c(74.67, 51.2, 42.67),
  WT3 = c(85.33, 46.93, 36.27),
  DeltaTagP1 = c(38.36, 28.26, 10.09),
  DeltaTagP2 = c(22.21, 30.28, 10.09),
  DeltaTagP3 = c(30.28, 20.19, 8.08),
  DeltaTagPCom1 = c(96.14, 54.94, 41.2),
  DeltaTagPCom2 = c(90.64, 49.44, 43.95),
  DeltaTagPCom3 = c(98.88, 49.44, 30.21)
)

# Reshape data from wide to long format
data_long <- pivot_longer(data, cols = -Time, names_to = "Group", values_to = "Value")
data_long$GroupFactor <- sub("\\d+$", "", data_long$Group)  # Remove trailing numbers

# Calculate the mean and standard deviation for each group and time
summary_data <- data_long %>%
  group_by(Time, GroupFactor) %>%
  summarise(
    Mean = mean(Value),
    SD = sd(Value),
    .groups = 'drop'
  )

# Split the 'Group' into two factors for coloring and grouping in the plot
summary_data$GroupFactor <- sub("\\d+$", "", summary_data$Group)  # Remove trailing numbers
summary_data$GroupColor <- gsub("(.*)\\d$", "\\1", summary_data$Group)  # Extract group names
summary_data$GroupFactor <- factor(summary_data$GroupFactor,levels =c("WT","DeltaTagP","DeltaTagPCom"))

# Create the bar plot with ggplot2
p <- ggplot(summary_data, aes(x = Time, y = Mean, fill = GroupFactor, group = GroupFactor)) +
  geom_bar(stat = "identity", position = position_dodge(width = 0.7), width = 0.6) +
  geom_errorbar(aes(ymin = Mean - SD, ymax = Mean + SD), width = 0.25, position = position_dodge(width = 0.7)) +
  scale_fill_manual(values = c("WT" = "red2", "DeltaTagP" = "darkblue", "DeltaTagPCom" = "darkgreen")) +
  theme_classic() +
  labs(x = "", y = "Ratio (x10^4)", title = "Nature human serum") +
  theme(legend.title = element_blank(),legend.position = "none", plot.title = element_text(hjust = 0.5)) +
  scale_y_continuous(breaks = seq(0, 100, 20))  # Adjust scale if needed

# Print the plot
print(p)+annotate(geom="text",label="***",x=3.3,y=55,size=6)


###Figure6b####
data <- data.frame(
  Time = c(rep("1 h", 3), rep("2 h", 3), rep("3 h", 3)),
  WT = c(213.33, 181.33, 192, 128, 181.33, 162.13, 145.07, 183.47, 172.8),
  DeltaTagP = c(181.7, 201.89, 191.8, 129.21, 167.57, 131.23, 131.23, 167.57, 155.46),
  DeltaTagPCom = c(206.01, 233.48, 219.74, 151.07, 167.55, 184.03, 184.03, 225.24, 219.74)
)

# Reshape data from wide to long format
data_long <- pivot_longer(data, cols = -Time, names_to = "Group", values_to = "Value")

# Calculate the mean and standard deviation for each group and time
summary_data <- data_long %>%
  group_by(Time, Group) %>%
  summarise(
    Mean = mean(Value),
    SD = sd(Value),
    .groups = 'drop'
  )
summary_data$Group <- factor(summary_data$Group,levels =c("WT","DeltaTagP","DeltaTagPCom"))

# Create the bar plot with ggplot2
p <- ggplot(summary_data, aes(x = Time, y = Mean, fill = Group)) +
  geom_bar(stat = "identity", position = position_dodge(0.8), width = 0.7) +
  geom_errorbar(aes(ymin = Mean - SD, ymax = Mean + SD), width = 0.25, position = position_dodge(0.8)) +
  scale_fill_manual(values = c("WT" = "red2", "DeltaTagP" = "darkblue", "DeltaTagPCom" = "darkgreen")) +
  theme_classic() +
  labs(x = "", y = "Survival rate (x10^4)", title = "Heat-inactivated serum") +
  theme(legend.title = element_blank(), plot.title = element_text(hjust = 0.5)) +
  scale_y_continuous(breaks = seq(0, 250, 50))  # Adjust scale if needed

# Print the plot
print(p)


###Figure9####
library(survival)
library(survminer)

# Assuming your data is read correctly into a data frame called `surv_data`
# You can read data using read.csv() or another appropriate function

# Here's an example of what your data might look like after reading it into R
surv_data <- read.csv("D:/SCI/李艳冰老师/figure9.csv")

# Create the Surv object
surv_object <- Surv(time = surv_data$times, event = surv_data$status)

# Fit the survival curve
fit <- survfit(surv_object ~ group, data = surv_data)

# Plot the survival curve
ggsurvplot(fit, data = surv_data, pval = TRUE, conf.int = F,
           pval.coord = c(0.5, 0.25), # Example coordinates for p-value placement
           risk.table = F, # Adds a risk table below the plot
           ggtheme = theme_classic(), # Use the classic ggplot2 theme
           palette = c("darkgreen", "orange", "black", "red2", "darkblue")) # Define colors for groups

###FigureS####
library(tidyverse)
# Convert data to long format
data1$group <- as.factor(data1$group)
data_long <- gather(data1, key = "Group", value = "Log2FC",-group)
colnames(data_long)
# Calculate mean and standard error
summary_data <- data_long %>%
  group_by(group, Group) %>%
  summarise(
    Mean = mean(Log2FC),
    SE = sd(Log2FC) / sqrt(n()),
    .groups = 'drop'
  )
summary_data$group <- c("WT","WT","WT","WT","WT","WT","tagP","tagP","tagP","tagP","tagP","tagP")
summary_data$group <- factor(summary_data$group,levels =c("WT","tagP"))
summary_data$Group <- factor(summary_data$Group,levels =c("csuAB" , "csuA" ,"csuB"  ,"csuC" , "csuD" , "csuE"))
# Plot
p <- ggplot(summary_data, aes(x = Group, y = Mean+3,color=group, fill = group)) +
  geom_bar(stat = "identity", position = position_dodge(width = 0.7), width = 0.6) +
  geom_errorbar(aes(ymin = (Mean - SE)+3, ymax = (Mean + SE)+3),
                position = position_dodge(width = 0.7), width = 0.25) +
  scale_fill_manual(values = c("WT" = "red2", "tagP" = "darkblue")) +
  scale_color_manual(values = c("WT" = "red2", "tagP" = "darkblue")) +
  theme_classic() +
  labs(subtitle = "", x = "", y = "Log2FC") +
  theme(legend.title = element_blank(), plot.subtitle = element_text(hjust = 0.5))+
  scale_y_continuous(expand = c(0,0),limits = c(0,4)) 
  

# Display the plot
print(p)


stocks <- tibble(
  time = as.Date("2009-01-01") + 0:9,
  X = rnorm(10, 0, 1),
  Y = rnorm(10, 0, 2),
  Z = rnorm(10, 0, 4)
)

a <- gather(stocks, "stock", "price", -time)
stocks %>% gather("stock", "price", -time)
