# Supplementary material for: TagP, a PAAR-domain containing protein, plays roles in the fitness and virulence of Acinetobacter baumannii
Source: Front Cell Infect Microbiol. 2024 Jul 18;14:1379106. doi: 10.3389/fcimb.2024.1379106 (PMC11348943; doi:10.3389/fcimb.2024.1379106)
Supplement: Supplementary file 1 [file DataSheet1.zip › Rawdata-RS09070_v2.0/Rawdata_Rfig/Supplementary Figure3 csu mRNA.csv]

	WT	WT	WT	ΔtagP	ΔtagP	ΔtagP
csuAB	0	0	0	-1.74	-1.7	-1.89
csuA	0	0	0	-2.12	-2.3	-2.12
csuB	0	0	0	-2.22	-2.12	-2.19
csuC	0	0	0	-1.59	-1.51	-1.7
csuD	0	0	0	-1.52	-1.74	-1.69
csuE	0	0	0	-0.63	-0.76	-0.72
