# Supplementary material for: TagP, a PAAR-domain containing protein, plays roles in the fitness and virulence of Acinetobacter baumannii
Source: Front Cell Infect Microbiol. 2024 Jul 18;14:1379106. doi: 10.3389/fcimb.2024.1379106 (PMC11348943; doi:10.3389/fcimb.2024.1379106)
Supplement: Supplementary file 1 [file DataSheet1.zip › Rawdata-RS09070_v2.0/Rawdata_Rfig/figure3b.csv]

	WT	WT	WT	ΔtagP	ΔtagP	ΔtagP
10%	101.33	90.67	96	97.78	102.22	97.78
15%	90.67	85.33	101.33	88.89	84.44	102.22
20%	85.33	90.67	96	93.33	88.89	84.44
