# Supplementary material for: TagP, a PAAR-domain containing protein, plays roles in the fitness and virulence of Acinetobacter baumannii
Source: Front Cell Infect Microbiol. 2024 Jul 18;14:1379106. doi: 10.3389/fcimb.2024.1379106 (PMC11348943; doi:10.3389/fcimb.2024.1379106)
Supplement: Supplementary file 1 [file DataSheet1.zip › Rawdata-RS09070_v2.0/Rawdata_Rfig/figure3d.csv]

	WT	WT	WT	ΔtagP	ΔtagP	ΔtagP
50℃ 30 min	85	88.5	82.65	76.67	95.24	85.5
	WT	ΔtagP
	85	76.67
	88.5	95.24
	82.65	85.5
