# Supplementary material for: TagP, a PAAR-domain containing protein, plays roles in the fitness and virulence of Acinetobacter baumannii
Source: Front Cell Infect Microbiol. 2024 Jul 18;14:1379106. doi: 10.3389/fcimb.2024.1379106 (PMC11348943; doi:10.3389/fcimb.2024.1379106)
Supplement: Supplementary file 1 [file DataSheet1.zip › Rawdata-RS09070_v2.0/Rawdata_Rfig/figure3e.csv]

	WT	WT	WT	ΔtagP	ΔtagP	ΔtagP	ΔtagP..com	ΔtagP..com	ΔtagP..com
15min	213.33	228.27	220.27	10.09	13.12	10.6	232.79	223.18	214.25
30min	37.33	42.13	34.67	2.52	2.52	2.02	43.26	38.45	49.44
45min	20.8	24.53	21.33	1.01	0.5	1.01	19.23	17.85	21.97
