# Supplementary material for: TagP, a PAAR-domain containing protein, plays roles in the fitness and virulence of Acinetobacter baumannii
Source: Front Cell Infect Microbiol. 2024 Jul 18;14:1379106. doi: 10.3389/fcimb.2024.1379106 (PMC11348943; doi:10.3389/fcimb.2024.1379106)
Supplement: Supplementary file 1 [file DataSheet1.zip › Rawdata-RS09070_v2.0/Rawdata_Rfig/figure3g.csv]

group	5min	15min	30min	60min
WT	72.85	19.25	7.8	0.4
WT	78.05	18.21	10.41	0.5
WT	57.24	18.21	9.89	0.54
WT	72.85	17.17	8.33	0.42
ΔtagP	70.05	9.55	2.48	0.19
ΔtagP	63.68	13.05	2.8	0.22
ΔtagP	73.23	9.23	2.1	0.14
ΔtagP	73.23	8.28	1.97	0.2
Δ09070..com	69.15	16.72	6.11	0.55
Δ09070..com	77.19	18.01	7.72	0.58
Δ09070..com	72.36	20.26	7.4	0.53
Δ09070..com	62.71	18.01	9.01	0.37
