# Supplementary material for: TagP, a PAAR-domain containing protein, plays roles in the fitness and virulence of Acinetobacter baumannii
Source: Front Cell Infect Microbiol. 2024 Jul 18;14:1379106. doi: 10.3389/fcimb.2024.1379106 (PMC11348943; doi:10.3389/fcimb.2024.1379106)
Supplement: Supplementary file 1 [file DataSheet1.zip › Rawdata-RS09070_v2.0/Rawdata_Rfig/figure4a.csv]

WT	ΔtagP	ΔtagPcom
19.3	8.03	17.31
16.81	11.12	21.02
16.19	12.36	20.54
15.21	9.89	18.57
17.07	7.42	16.2
