# Supplementary material for: TagP, a PAAR-domain containing protein, plays roles in the fitness and virulence of Acinetobacter baumannii
Source: Front Cell Infect Microbiol. 2024 Jul 18;14:1379106. doi: 10.3389/fcimb.2024.1379106 (PMC11348943; doi:10.3389/fcimb.2024.1379106)
Supplement: Supplementary file 1 [file DataSheet1.zip › Rawdata-RS09070_v2.0/Rawdata_Rfig/figure4b.csv]

WT	ΔtagP	ΔtagP::com
152.53	14.21	155.2
155.64	19.16	155.66
171.21	21.63	161.12
112.06	20.39	172.13
127.63	17.3	177.56
99.61	17.3	169.71
121.4	15.45	151.5
127.63	19.78	157.47
108.95	18.54	178.74
143.19	19.16	153.9
