# Supplementary material for: TagP, a PAAR-domain containing protein, plays roles in the fitness and virulence of Acinetobacter baumannii
Source: Front Cell Infect Microbiol. 2024 Jul 18;14:1379106. doi: 10.3389/fcimb.2024.1379106 (PMC11348943; doi:10.3389/fcimb.2024.1379106)
Supplement: Supplementary file 1 [file DataSheet1.zip › Rawdata-RS09070_v2.0/Rawdata_Rfig/figure6a.csv]

	WT	WT	WT	ΔtagP	ΔtagP	ΔtagP	ΔtagP::com	ΔtagP::com	ΔtagP::com
1 h	98.13	74.67	85.33	38.36	22.21	30.28	96.14	90.64	98.88
2 h	55.47	51.2	46.93	28.26	30.28	20.19	54.94	49.44	49.44
3 h	32	42.67	36.27	10.09	10.09	8.08	41.2	43.95	30.21
