# Supplementary material for: TagP, a PAAR-domain containing protein, plays roles in the fitness and virulence of Acinetobacter baumannii
Source: Front Cell Infect Microbiol. 2024 Jul 18;14:1379106. doi: 10.3389/fcimb.2024.1379106 (PMC11348943; doi:10.3389/fcimb.2024.1379106)
Supplement: Supplementary file 1 [file DataSheet1.zip › Rawdata-RS09070_v2.0/Rawdata_Rfig/figure6b.csv]

	WT	WT	WT	ΔtagP	ΔtagP	ΔtagP	ΔtagP::com	ΔtagP::com	ΔtagP::com
1 h	213.33	181.33	192	181.7	201.89	191.8	206.01	233.48	219.74
2 h	128	181.33	162.13	129.21	167.57	131.23	151.07	167.55	184.03
3 h	145.07	183.47	172.8	131.23	167.57	155.46	184.03	225.24	219.74
