# Supplementary material for: TagP, a PAAR-domain containing protein, plays roles in the fitness and virulence of Acinetobacter baumannii
Source: Front Cell Infect Microbiol. 2024 Jul 18;14:1379106. doi: 10.3389/fcimb.2024.1379106 (PMC11348943; doi:10.3389/fcimb.2024.1379106)
Supplement: Supplementary file 1 [file DataSheet1.zip › Rawdata-RS09070_v2.0/Rawdata_Rfig/figure9.csv]

times	status	group
1	1	WT
2	1	WT
3	1	WT
4	0	WT
4	0	WT
4	0	WT
4	0	WT
4	0	WT
4	0	WT
4	0	WT
1	1	WT
1	1	WT
1	1	WT
2	1	WT
2	1	WT
3	1	WT
4	0	WT
4	0	WT
4	0	WT
4	0	WT
2	1	Δ
3	1	Δ
4	0	Δ
4	0	Δ
4	0	Δ
4	0	Δ
4	0	Δ
4	0	Δ
4	0	Δ
4	0	Δ
1	1	Δ
4	0	Δ
4	0	Δ
4	0	Δ
4	0	Δ
4	0	Δ
4	0	Δ
4	0	Δ
4	0	Δ
4	0	Δ
1	1	com
1	1	com
1	1	com
2	1	com
3	1	com
4	0	com
4	0	com
4	0	com
4	0	com
4	0	com
1	1	com
2	1	com
3	1	com
3	1	com
4	0	com
4	0	com
4	0	com
4	0	com
4	0	com
4	0	com
1	1	p
2	1	p
4	0	p
4	0	p
4	0	p
4	0	p
4	0	p
4	0	p
4	0	p
4	0	p
1	1	p
4	0	p
4	0	p
4	0	p
4	0	p
4	0	p
4	0	p
4	0	p
4	0	p
4	0	p
4	0	PBS
4	0	PBS
4	0	PBS
4	0	PBS
4	0	PBS
4	0	PBS
4	0	PBS
4	0	PBS
4	0	PBS
4	0	PBS
4	0	PBS
4	0	PBS
4	0	PBS
4	0	PBS
4	0	PBS
4	0	PBS
4	0	PBS
4	0	PBS
4	0	PBS
4	0	PBS
