# Supplementary material for: TagP, a PAAR-domain containing protein, plays roles in the fitness and virulence of Acinetobacter baumannii
Source: Front Cell Infect Microbiol. 2024 Jul 18;14:1379106. doi: 10.3389/fcimb.2024.1379106 (PMC11348943; doi:10.3389/fcimb.2024.1379106)
Supplement: Supplementary Table 3 — TagP-dependent regulated genes. TagP-dependent up or down-regulated genes based on RNA-seq were listed in tab A and B, respectively. Up or down-regulated proteins based on 4D free LC-MS were listed in tabs C and D. [file Table2.xlsx]

## Sheet: A
Table S1-A TagP-dependent upregulated genes with expressions log2 Fold change＞1 and p＜0.05 based on RNA -seq
gene_id	ΔtagP_1_FPKM	ΔtagP_2_FPKM	ΔtagP_3_FPKM	WT_1_FPKM	WT_2_FPKM	WT_3_FPKM	VPA	VPC	log2FoldChange	pvalue	padj	gene_name	gene_chr	gene_start	gene_end	gene_strand	gene_length	gene_biotype	gene_description	tf_family
ACX60_RS16750	1958.1	2067.14	2184.12	240.013	294.755	290.854	2069.79	275.207	2.90584	1.88898e-181	3.10039e-179	ACX60_RS16750	NC_999999999.1	3551685	3552011	-	327	protein_coding	H-NS histone family protein && PF00816:H-NS histone family	-
ACX60_RS00350	4791.95	5546.28	5167.43	1070.12	828.998	889.943	5168.55	929.685	2.47758	5.70123e-152	7.97116e-150	ACX60_RS00350	NC_999999999.1	75511	76899	+	1389	protein_coding	amino acid permease && PF00324:Amino acid permease	AA_permease
ACX60_RS11455	3998.34	4706.39	4419.96	822.146	640.441	574.755	4374.9	679.114	2.6907	2.07407e-137	2.69986e-135	paaK	NC_999999999.1	2402908	2403969	-	1062	protein_coding	phenylacetate-CoA oxygenase/reductase subunit PaaK && PF00175:Oxidoreductase NAD-binding domain|PF00111:2Fe-2S iron-sulfur cluster binding domain|PF00970:Oxidoreductase FAD-binding domain	NAD_binding_1
ACX60_RS11465	5603.72	6734.15	6347.41	1409.58	1130.25	1191.23	6228.43	1243.69	2.32605	2.20715e-136	2.77733e-134	paaC	NC_999999999.1	2404510	2405265	-	756	protein_coding	phenylacetate-CoA oxygenase subunit PaaC && PF05138:Phenylacetic acid catabolic protein	-
ACX60_RS00345	19368.4	21295.1	20116.9	5341.29	4143.9	4340.79	20260.1	4608.66	2.13687	1.98167e-128	2.26691e-126	fahA	NC_999999999.1	73845	75152	-	1308	protein_coding	fumarylacetoacetase && PF01557:Fumarylacetoacetate (FAA) hydrolase family|PF09298:Fumarylacetoacetase N-terminal	FAA_hydrolase
ACX60_RS11460	2788.03	3142.6	3044.42	629.87	474.642	439.178	2991.69	514.563	2.54386	8.98427e-121	9.97519e-119	paaJ	NC_999999999.1	2403993	2404493	-	501	protein_coding	phenylacetate-CoA oxygenase subunit PaaJ && PF01883:Domain of unknown function DUF59	-
ACX60_RS00340	4264.6	4551.73	4203.71	1105.92	916.774	821.575	4340.01	948.089	2.19694	5.43774e-118	5.70207e-116	maiA	NC_999999999.1	73226	73858	-	633	protein_coding	maleylacetoacetate isomerase && PF02798:Glutathione S-transferase, N-terminal domain	GST_N
ACX60_RS11470	2875.34	3746.92	3517.35	722.693	713.046	677.886	3379.87	704.542	2.26279	1.83014e-114	1.86724e-112	paaB	NC_999999999.1	2405278	2405568	-	291	protein_coding	1%2C2-phenylacetyl-CoA epoxidase subunit B && -	-
ACX60_RS11475	14810.7	18053.7	16640.9	4387.87	3418.94	3454.32	16501.8	3753.71	2.13693	4.30713e-106	4.16908e-104	paaA	NC_999999999.1	2405601	2406539	-	939	protein_coding	1%2C2-phenylacetyl-CoA epoxidase subunit A && PF05138:Phenylacetic acid catabolic protein	-
ACX60_RS11810	2350.59	2531.84	2497.22	726.671	589.509	600.248	2459.88	638.809	1.94838	1.27583e-99	1.20407e-97	ACX60_RS11810	NC_999999999.1	2487924	2489177	-	1254	protein_coding	divalent metal cation transporter && PF01566:Natural resistance-associated macrophage protein	-
ACX60_RS00335	3799.5	4424.99	3914.12	1083.38	852.838	792.605	4046.21	909.606	2.15584	5.3252e-96	4.90308e-94	ACX60_RS00335	NC_999999999.1	72660	73208	-	549	protein_coding	VOC family protein && PF00903:Glyoxalase/Bleomycin resistance protein/Dioxygenase superfamily	Glyoxalase
ACX60_RS05325	3776.16	4964.87	4888.19	1116.53	907.021	982.645	4543.07	1002.06	2.18226	1.48185e-93	1.30093e-91	ACX60_RS05325	NC_999999999.1	1133339	1135060	+	1722	protein_coding	thiamine pyrophosphate-binding protein && PF02775:Thiamine pyrophosphate enzyme, C-terminal TPP binding domain|PF00205:Thiamine pyrophosphate enzyme, central domain|PF02776:Thiamine pyrophosphate enzyme, N-terminal TPP binding domain	TPP_enzyme_N
ACX60_RS00970	1234.51	1205.77	1218.52	302.337	213.48	244.503	1219.6	253.44	2.27394	7.47298e-89	6.13272e-87	ACX60_RS00970	NC_999999999.1	213164	214870	+	1707	protein_coding	GGDEF domain-containing protein && PF00990:Diguanylate cyclase, GGDEF domain	GGDEF
ACX60_RS04545	1999.6	1981.94	2001.72	653.738	557	542.309	1994.42	584.349	1.77388	3.13404e-87	2.51724e-85	rbtA	NC_999999999.1	958793	960646	+	1854	protein_coding	rhombotarget A && -	-
ACX60_RS12040	2247.71	2301.28	2245.24	810.211	775.898	736.984	2264.74	774.365	1.54932	2.67017e-84	2.05712e-82	ACX60_RS12040	NC_999999999.1	2534300	2535115	-	816	protein_coding	NAD(P)-binding domain-containing protein && PF14748:Pyrroline-5-carboxylate reductase dimerisation|PF03807:NADP oxidoreductase coenzyme F420-dependent	F420_oxidored
ACX60_RS07500	918.105	939.416	904.489	200.232	159.298	208.58	920.67	189.37	2.28612	4.42818e-83	3.34328e-81	ACX60_RS07500	NC_999999999.1	1606691	1607491	+	801	protein_coding	BRO family protein && PF02498:BRO family, N-terminal domain	-
ACX60_RS11480	10405.2	12196.7	11450.9	3453.01	2566.1	2548.16	11350.9	2855.76	1.99183	1.04806e-82	7.75768e-81	paaZ	NC_999999999.1	2406805	2408907	+	2103	protein_coding	phenylacetic acid degradation bifunctional protein PaaZ && PF01575:MaoC like domain|PF00171:Aldehyde dehydrogenase family	Aldedh
ACX60_RS11450	1302.81	1466.41	1383.06	307.642	204.811	177.293	1384.09	229.915	2.59845	1.03842e-79	7.53853e-78	ACX60_RS11450	NC_999999999.1	2402126	2402899	-	774	protein_coding	enoyl-CoA hydratase-related protein && PF00378:Enoyl-CoA hydratase/isomerase	ECH
ACX60_RS13870	1133.37	984.525	996.63	255.926	216.731	186.564	1038.17	219.74	2.24463	7.6108e-77	5.22377e-75	ACX60_RS13870	NC_999999999.1	2927258	2927635	+	378	protein_coding	VOC family protein && PF12681:Glyoxalase-like domain	-
ACX60_RS17880	2912.52	2826.12	2691.84	1087.35	1034.89	1003.5	2810.16	1041.92	1.43234	1.32649e-76	8.94197e-75	ACX60_RS17880	NC_999999999.1	3797194	3798219	-	1026	protein_coding	ferredoxin reductase && PF00970:Oxidoreductase FAD-binding domain|PF00175:Oxidoreductase NAD-binding domain	NAD_binding_1
ACX60_RS17560	998.504	1074.03	1069.03	279.795	203.728	198.151	1047.19	227.225	2.21198	4.63779e-74	3.01856e-72	ACX60_RS17560	NC_999999999.1	3721029	3722546	-	1518	protein_coding	CoA-acylating methylmalonate-semialdehyde dehydrogenase && PF00171:Aldehyde dehydrogenase family	Aldedh
ACX60_RS18910	1005.42	1050.4	1050.22	267.86	237.321	181.928	1035.35	229.037	2.18061	1.88228e-73	1.20434e-71	ACX60_RS18910	NC_999999999.1	3985472	3986263	+	792	protein_coding	hypothetical protein && -	-
ACX60_RS01335	8209.34	8725.4	8804.19	3894.58	3734.28	3623.5	8579.64	3750.79	1.19399	1.3033e-71	7.80946e-70	ACX60_RS01335	NC_999999999.1	275143	276657	-	1515	protein_coding	acetyl-CoA hydrolase/transferase family protein && PF02550:Acetyl-CoA hydrolase/transferase N-terminal domain|PF13336:Acetyl-CoA hydrolase/transferase C-terminal domain	-
ACX60_RS11265	1431.62	1487.17	1356.73	430.963	308.842	370.81	1425.17	370.205	1.95038	1.09397e-70	6.25716e-69	ACX60_RS11265	NC_999999999.1	2357090	2358784	-	1695	protein_coding	AMP-binding protein && PF13193:AMP-binding enzyme C-terminal domain|PF00501:AMP-binding enzyme	AMP-binding
ACX60_RS00385	11229.9	11333.9	11058.8	5163.61	4776.76	4528.51	11207.5	4822.96	1.21687	1.72747e-70	9.59003e-69	hutH	NC_999999999.1	83993	85531	+	1539	protein_coding	histidine ammonia-lyase && PF00221:Aromatic amino acid lyase	-
ACX60_RS00950	3153.72	3659.57	3619.84	1103.27	868.009	738.143	3477.71	903.139	1.94734	5.57347e-66	2.88217e-64	ACX60_RS00950	NC_999999999.1	206495	208210	+	1716	protein_coding	cation acetate symporter && PF00474:Sodium:solute symporter family	-
ACX60_RS15650	1288.98	1444.21	1392.46	470.745	425.877	440.336	1375.22	445.653	1.6279	7.59154e-66	3.87271e-64	ACX60_RS15650	NC_999999999.1	3308645	3309958	-	1314	protein_coding	alpha/beta hydrolase && PF12695:Alpha/beta hydrolase family	-
ACX60_RS17150	1342.58	1601.02	1556.06	452.18	369.527	451.924	1499.88	424.544	1.8237	3.26748e-65	1.64463e-63	ACX60_RS17150	NC_999999999.1	3636330	3636830	-	501	protein_coding	DUF2726 domain-containing protein && PF10881:Protein of unknown function (DUF2726)	-
ACX60_RS02465	754.713	757.547	764.396	204.21	136.541	161.07	758.886	167.274	2.19108	3.65091e-63	1.7015e-61	ACX60_RS02465	NC_999999999.1	502719	503882	+	1164	protein_coding	acyl-CoA dehydrogenase family protein && PF02771:Acyl-CoA dehydrogenase, N-terminal domain|PF02770:Acyl-CoA dehydrogenase, middle domain|PF00441:Acyl-CoA dehydrogenase, C-terminal domain	-
ACX60_RS17275	3394.05	3721.15	3480.68	1355.21	1172.52	1471.65	3531.96	1333.13	1.40661	3.4575e-57	1.38852e-55	ACX60_RS17275	NC_999999999.1	3662019	3663233	+	1215	protein_coding	MFS transporter && PF07690:Major Facilitator Superfamily	MFS_1
ACX60_RS09475	797.074	906.479	888.505	232.057	264.412	253.773	864.019	250.081	1.78627	7.73012e-57	3.0717e-55	ACX60_RS09475	NC_999999999.1	2007875	2008216	-	342	protein_coding	hypothetical protein && -	-
ACX60_RS17875	1760.13	1874.54	1742.22	677.607	726.05	735.825	1792.3	713.161	1.32892	3.97244e-56	1.54598e-54	ACX60_RS17875	NC_999999999.1	3796021	3797163	-	1143	protein_coding	acyl-CoA desaturase && PF00487:Fatty acid desaturase	-
ACX60_RS11275	1422.11	1482.16	1318.18	526.438	519.072	521.451	1407.48	522.32	1.43119	1.37253e-55	5.23362e-54	ACX60_RS11275	NC_999999999.1	2359657	2360829	+	1173	protein_coding	isovaleryl-CoA dehydrogenase && PF00441:Acyl-CoA dehydrogenase, C-terminal domain|PF02770:Acyl-CoA dehydrogenase, middle domain|PF02771:Acyl-CoA dehydrogenase, N-terminal domain	-
ACX60_RS17280	740.016	729.623	717.386	222.775	203.728	217.851	729.008	214.784	1.76513	1.04699e-54	3.91327e-53	ACX60_RS17280	NC_999999999.1	3663255	3664019	+	765	protein_coding	AraC family transcriptional regulator && PF12833:Helix-turn-helix domain	-
ACX60_RS02935	1545.74	1485.02	1570.16	624.565	553.749	601.407	1533.64	593.24	1.37162	1.18664e-54	4.39172e-53	ACX60_RS02935	NC_999999999.1	598344	599645	+	1302	protein_coding	integrase arm-type DNA-binding domain-containing protein && PF00589:Phage integrase family|PF13356:Domain of unknown function (DUF4102)	Phage_integrase
ACX60_RS11865	316.409	395.958	367.625	51.7156	43.3463	46.3512	359.997	47.1377	2.94013	3.47058e-53	1.23598e-51	ACX60_RS11865	NC_999999999.1	2499198	2500502	-	1305	protein_coding	MFS transporter && PF07690:Major Facilitator Superfamily	MFS_1
ACX60_RS10805	1361.6	1654.72	1681.11	515.83	555.916	502.91	1565.81	524.886	1.57617	3.75602e-53	1.32514e-51	ACX60_RS10805	NC_999999999.1	2259963	2261270	+	1308	protein_coding	dicarboxylate/amino acid:cation symporter && PF00375:Sodium:dicarboxylate symporter family	SDF
ACX60_RS08500	835.977	1535.86	1104.76	49.0635	41.179	35.9222	1158.86	42.0549	4.78837	4.02381e-50	1.34424e-48	ACX60_RS08500	NC_999999999.1	1803283	1804392	+	1110	protein_coding	amidase && PF01425:Amidase	Amidase
ACX60_RS11805	1166.22	1146.35	1234.5	473.397	426.961	404.414	1182.36	434.924	1.44451	5.79647e-50	1.91944e-48	ACX60_RS11805	NC_999999999.1	2487125	2487889	-	765	protein_coding	LamB/YcsF family protein && PF03746:LamB/YcsF family	-
ACX60_RS02460	544.638	489.757	466.348	132.604	114.868	119.354	500.247	122.275	2.03659	6.38719e-47	1.92893e-45	ACX60_RS02460	NC_999999999.1	502019	502582	+	564	protein_coding	DUF4256 domain-containing protein && PF14066:Protein of unknown function (DUF4256)	-
ACX60_RS04550	1837.07	1704.84	1747.86	769.104	675.118	597.93	1763.26	680.718	1.37505	1.47714e-46	4.35641e-45	ACX60_RS04550	NC_999999999.1	960661	963108	+	2448	protein_coding	CSLREA domain-containing protein && -	-
ACX60_RS15705	807.448	791.2	781.32	283.773	201.56	244.503	793.323	243.279	1.71179	1.7797e-45	5.0514e-44	ACX60_RS15705	NC_999999999.1	3324638	3325354	-	717	protein_coding	DUF2846 domain-containing protein && PF11008:Protein of unknown function (DUF2846)	-
ACX60_RS00390	3502.11	3565.06	3297.34	1677.44	1436.93	1354.61	3454.84	1489.66	1.2152	4.73556e-45	1.29542e-43	ACX60_RS00390	NC_999999999.1	85596	87008	+	1413	protein_coding	amino acid permease && PF00324:Amino acid permease	AA_permease
ACX60_RS11255	287.016	317.912	243.516	37.1292	23.8405	35.9222	282.815	32.2973	3.14543	3.33046e-44	8.79195e-43	ACX60_RS11255	NC_999999999.1	2354821	2356104	-	1284	protein_coding	DcaP family trimeric outer membrane transporter && -	-
ACX60_RS12895	328.512	358.009	328.136	49.0635	66.1031	69.5268	338.219	61.5645	2.4494	2.18126e-43	5.71823e-42	astA	NC_999999999.1	2696982	2698076	-	1095	protein_coding	arginine N-succinyltransferase && PF04958:Arginine N-succinyltransferase beta subunit	-
ACX60_RS12045	532.535	524.125	594.217	163.103	162.549	151.8	550.293	159.151	1.78901	3.62257e-43	9.36657e-42	ACX60_RS12045	NC_999999999.1	2535391	2535618	-	228	protein_coding	hypothetical protein && -	-
ACX60_RS05905	747.797	737.499	696.701	261.23	230.819	191.199	727.332	227.749	1.67932	4.10941e-43	1.05531e-41	ACX60_RS05905	NC_999999999.1	1278872	1279990	-	1119	protein_coding	OmpW family protein && PF03922:OmpW family	-
ACX60_RS07060	558.47	618.64	574.473	190.95	125.704	151.8	583.861	156.151	1.91257	5.09846e-42	1.27462e-40	ACX60_RS07060	NC_999999999.1	1517797	1518987	+	1191	protein_coding	helix-turn-helix domain-containing protein && -	-
ACX60_RS17575	653.566	714.586	770.978	229.405	250.325	236.391	713.043	238.707	1.57655	3.49578e-41	8.19663e-40	ACX60_RS17575	NC_999999999.1	3725452	3726891	-	1440	protein_coding	amino acid permease && PF00324:Amino acid permease	AA_permease
ACX60_RS00280	508.329	580.691	453.185	149.843	108.366	114.719	514.068	124.309	2.05811	3.78332e-41	8.81606e-40	ACX60_RS00280	NC_999999999.1	62170	63009	-	840	protein_coding	formate/nitrite transporter family protein && PF01226:Formate/nitrite transporter	-
ACX60_RS05945	638.869	600.739	592.337	220.123	164.716	176.135	610.648	186.991	1.71414	2.01476e-40	4.63488e-39	ACX60_RS05945	NC_999999999.1	1285641	1286093	-	453	protein_coding	DUF962 domain-containing protein && PF06127:Protein of unknown function (DUF962)	-
ACX60_RS10680	2011.7	2320.62	2161.56	1038.29	894.017	931.659	2164.63	954.655	1.18311	2.02584e-40	4.63488e-39	ACX60_RS10680	NC_999999999.1	2234973	2235866	-	894	protein_coding	amino acid ABC transporter substrate-binding protein && PF00497:Bacterial extracellular solute-binding proteins, family 3	-
ACX60_RS15685	1735.06	2122.28	1994.2	875.187	784.568	772.906	1950.51	810.887	1.26805	3.75496e-40	8.53913e-39	ACX60_RS15685	NC_999999999.1	3318772	3319974	+	1203	protein_coding	acetate kinase && PF00871:Acetokinase family	-
ACX60_RS02250	880.066	1068.3	936.456	324.88	376.029	337.205	961.607	346.038	1.47347	6.36649e-40	1.38124e-38	ACX60_RS02250	NC_999999999.1	460298	461383	+	1086	protein_coding	hypothetical protein && -	-
ACX60_RS09420	426.201	464.696	441.902	127.3	111.617	76.4795	444.266	105.132	2.08557	3.31084e-39	6.9052e-38	ACX60_RS09420	NC_999999999.1	1997257	1998396	+	1140	protein_coding	transcriptional regulator && -	-
ACX60_RS14430	1595.01	1698.4	1523.15	741.257	567.836	595.613	1605.52	634.902	1.34225	3.71736e-39	7.71045e-38	ACX60_RS14430	NC_999999999.1	3040103	3042136	-	2034	protein_coding	hypothetical protein && -	-
ACX60_RS05315	4125.42	4717.84	4507.4	2336.48	2119.63	2034.82	4450.22	2163.65	1.04129	2.2765e-38	4.59562e-37	ACX60_RS05315	NC_999999999.1	1131217	1132647	+	1431	protein_coding	aldehyde dehydrogenase family protein && PF00171:Aldehyde dehydrogenase family	Aldedh
ACX60_RS17550	349.26	345.837	328.136	88.8448	75.856	68.368	341.078	77.6896	2.14068	3.22848e-38	6.44841e-37	ACX60_RS17550	NC_999999999.1	3718396	3720045	-	1650	protein_coding	AMP-binding protein && PF13193:AMP-binding enzyme C-terminal domain|PF00501:AMP-binding enzyme	AMP-binding
ACX60_RS00285	548.961	536.298	534.043	175.037	188.556	171.499	539.767	178.364	1.596	6.28327e-38	1.22898e-36	ACX60_RS00285	NC_999999999.1	63295	63498	-	204	protein_coding	hypothetical protein && -	-
ACX60_RS06830	378.653	378.058	357.282	104.757	92.1108	82.2734	371.331	93.0472	2.00198	1.21889e-37	2.3476e-36	ACX60_RS06830	NC_999999999.1	1463583	1465226	+	1644	protein_coding	AMP-binding protein && PF13193:AMP-binding enzyme C-terminal domain|PF00501:AMP-binding enzyme	AMP-binding
ACX60_RS11800	561.064	672.341	629.945	210.841	140.875	184.246	621.117	178.654	1.80575	1.3433e-37	2.56108e-36	ACX60_RS11800	NC_999999999.1	2486307	2487113	-	807	protein_coding	putative hydro-lyase && PF07286:Protein of unknown function (DUF1445)	-
ACX60_RS04810	1047.78	1098.37	1073.73	495.939	444.299	422.955	1073.29	454.398	1.24257	1.37166e-37	2.60202e-36	ACX60_RS04810	NC_999999999.1	1024043	1026133	-	2091	protein_coding	DDE-type integrase/transposase/recombinase && PF00665:Integrase core domain	rve
ACX60_RS05700	1493.87	1719.16	1684.87	763.8	648.027	607.201	1632.63	673.009	1.28103	1.73225e-37	3.26962e-36	ACX60_RS05700	NC_999999999.1	1227167	1227637	+	471	protein_coding	DUF3015 domain-containing protein && -	-
ACX60_RS00325	13443.1	15375.8	14123	2504.89	1691.59	1572.46	14313.9	1922.98	2.89641	2.33798e-37	4.36925e-36	hppD	NC_999999999.1	70460	71515	+	1056	protein_coding	4-hydroxyphenylpyruvate dioxygenase && PF00903:Glyoxalase/Bleomycin resistance protein/Dioxygenase superfamily|PF14696:Hydroxyphenylpyruvate dioxygenase, HPPD, N-terminal	Glyoxalase
ACX60_RS03505	340.615	310.036	317.793	78.2364	68.2704	71.8444	322.815	72.7837	2.15256	2.95728e-37	5.49937e-36	ACX60_RS03505	NC_999999999.1	721941	722016	+	76	protein_coding	tRNA-Val && -	-
ACX60_RS04815	532.535	561.358	553.788	169.733	179.887	201.628	549.227	183.749	1.57793	1.57189e-36	2.82565e-35	ACX60_RS04815	NC_999999999.1	1026117	1026926	-	810	protein_coding	heteromeric transposase endonuclease subunit TnsA && PF08722:TnsA endonuclease N terminal|PF08721:TnsA endonuclease C terminal	-
ACX60_RS06195	1571.67	1555.91	1429.13	669.651	458.387	457.718	1518.9	528.585	1.52738	3.31256e-36	5.89855e-35	ACX60_RS06195	NC_999999999.1	1339584	1340852	-	1269	protein_coding	RtcB family protein && PF01139:tRNA-splicing ligase RtcB	-
ACX60_RS05330	365.686	502.645	504.897	125.974	79.107	77.6383	457.742	94.2397	2.29223	4.13351e-36	7.29159e-35	ACX60_RS05330	NC_999999999.1	1135201	1136580	+	1380	protein_coding	amino acid permease && PF00324:Amino acid permease	AA_permease
ACX60_RS12145	410.64	459.684	425.918	116.692	127.872	137.895	432.081	127.486	1.75922	3.03355e-35	5.04478e-34	ACX60_RS12145	NC_999999999.1	2548880	2549839	-	960	protein_coding	LysR family transcriptional regulator && PF03466:LysR substrate binding domain|PF00126:Bacterial regulatory helix-turn-helix protein, lysR family	LysR_substrate
ACX60_RS18515	1127.31	1199.33	1173.39	464.114	472.474	563.167	1166.68	499.919	1.22199	5.76054e-35	9.49609e-34	ACX60_RS18515	NC_999999999.1	3916109	3917959	-	1851	protein_coding	hypothetical protein && -	-
ACX60_RS13395	465.104	524.125	515.239	176.363	149.545	121.672	501.489	149.193	1.75471	9.29981e-35	1.51322e-33	ACX60_RS13395	NC_999999999.1	2818440	2818877	-	438	protein_coding	SRPBCC domain-containing protein && PF08327:Activator of Hsp90 ATPase homolog 1-like protein	-
ACX60_RS08505	229.958	315.764	251.038	53.0417	32.5097	37.081	265.587	40.8774	2.71817	9.80457e-35	1.58172e-33	ACX60_RS08505	NC_999999999.1	1804429	1805577	+	1149	protein_coding	acyl-CoA dehydrogenase family protein && PF08028:Acyl-CoA dehydrogenase, C-terminal domain	Acyl-CoA_dh_2
ACX60_RS00825	1092.73	991.685	982.527	474.723	409.622	406.732	1022.32	430.359	1.25081	1.99424e-34	3.14989e-33	ACX60_RS00825	NC_999999999.1	177479	178054	+	576	protein_coding	TMEM165/GDT1 family protein && PF01169:Uncharacterized protein family UPF0016	-
ACX60_RS09480	502.278	506.941	471.989	179.016	160.381	149.483	493.736	162.96	1.60328	2.16159e-34	3.40001e-33	ACX60_RS09480	NC_999999999.1	2008347	2008613	-	267	protein_coding	hypothetical protein && -	-
ACX60_RS08105	1358.14	1676.2	1649.14	716.062	602.513	593.295	1561.16	637.29	1.29498	3.1766e-34	4.95523e-33	ACX60_RS08105	NC_999999999.1	1723849	1724268	-	420	protein_coding	heme-binding protein && PF03928:Haem-degrading	DUF336
ACX60_RS13580	419.285	398.822	427.799	128.626	128.955	126.307	415.302	127.963	1.69757	6.04988e-34	9.28387e-33	ACX60_RS13580	NC_999999999.1	2863396	2864694	+	1299	protein_coding	MFS transporter && PF07690:Major Facilitator Superfamily	MFS_1
ACX60_RS15690	1907.96	2158.08	2120.19	1072.77	981.793	942.088	2062.08	998.883	1.04706	8.95751e-34	1.36349e-32	pta	NC_999999999.1	3320018	3322162	+	2145	protein_coding	phosphate acetyltransferase && PF13500:AAA domain|PF07085:DRTGG domain|PF01515:Phosphate acetyl/butaryl transferase	DRTGG
ACX60_RS15385	1181.78	1379.05	1254.25	595.393	458.387	526.086	1271.69	526.622	1.27581	5.42643e-33	7.97072e-32	ACX60_RS15385	NC_999999999.1	3254126	3256180	-	2055	protein_coding	EAL domain-containing protein && PF00563:EAL domain|PF00990:Diguanylate cyclase, GGDEF domain	EAL
ACX60_RS11955	442.627	438.919	452.244	131.278	138.708	162.229	444.597	144.072	1.62314	2.38569e-32	3.4374e-31	ACX60_RS11955	NC_999999999.1	2519445	2520911	-	1467	protein_coding	TolC family protein && PF02321:Outer membrane efflux protein	OEP
ACX60_RS08100	597.373	733.203	638.407	257.252	184.222	171.499	656.328	204.324	1.69164	2.3979e-32	3.44185e-31	ACX60_RS08100	NC_999999999.1	1723344	1723589	-	246	protein_coding	hypothetical protein && -	-
ACX60_RS17440	899.085	884.999	802.945	371.292	393.367	344.158	862.343	369.606	1.2224	2.40351e-31	3.25206e-30	ACX60_RS17440	NC_999999999.1	3691813	3692403	-	591	protein_coding	LysE family transporter && PF01810:LysE type translocator	-
ACX60_RS17160	253.3	218.386	239.755	57.0198	39.0117	35.9222	237.147	43.9845	2.44356	4.41593e-31	5.93243e-30	ACX60_RS17160	NC_999999999.1	3639737	3640996	-	1260	protein_coding	esterase-like activity of phytase family protein && PF13449:Esterase-like activity of phytase	-
ACX60_RS14435	1316.64	1413.42	1438.53	722.693	592.76	575.914	1389.53	630.456	1.14295	1.19327e-30	1.56409e-29	ACX60_RS14435	NC_999999999.1	3042355	3043695	-	1341	protein_coding	hypothetical protein && -	-
ACX60_RS11795	786.7	756.115	757.815	338.141	307.759	352.269	766.877	332.723	1.20589	2.73562e-30	3.52457e-29	ACX60_RS11795	NC_999999999.1	2484691	2486274	-	1584	protein_coding	urea amidolyase family protein && PF02626:Allophanate hydrolase subunit 2|PF02682:Allophanate hydrolase subunit 1	-
ACX60_RS16780	601.696	541.31	527.462	225.427	180.971	203.945	556.822	203.448	1.45698	3.45624e-30	4.42281e-29	ACX60_RS16780	NC_999999999.1	3556495	3557235	-	741	protein_coding	LytTR family DNA-binding domain-containing protein && PF00072:Response regulator receiver domain|PF04397:LytTr DNA-binding domain	Response_reg
ACX60_RS13830	603.425	635.824	591.397	266.534	191.807	206.263	610.215	221.535	1.46924	4.29189e-30	5.47361e-29	ACX60_RS13830	NC_999999999.1	2917406	2919391	-	1986	protein_coding	gamma-glutamyltransferase family protein && PF01019:Gamma-glutamyltranspeptidase	-
ACX60_RS14790	852.402	587.135	644.049	228.079	179.887	235.232	694.529	214.399	1.69767	6.81412e-30	8.54595e-29	ACX60_RS14790	NC_999999999.1	3127981	3129156	-	1176	protein_coding	zinc-binding dehydrogenase && PF08240:Alcohol dehydrogenase GroES-like domain|PF00107:Zinc-binding dehydrogenase	ADH_zinc_N
ACX60_RS09235	727.913	939.416	813.288	356.705	279.583	282.742	826.872	306.344	1.43781	8.50937e-30	1.06367e-28	ACX60_RS09235	NC_999999999.1	1956593	1957297	+	705	protein_coding	CoA transferase subunit A && PF01144:Coenzyme A transferase	-
ACX60_RS04645	423.608	436.055	402.413	160.451	114.868	127.466	420.692	134.261	1.65669	1.26723e-29	1.55824e-28	ACX60_RS04645	NC_999999999.1	982057	982632	-	576	protein_coding	hypothetical protein && -	-
ACX60_RS05005	627.631	743.943	768.157	263.882	282.834	296.648	713.244	281.121	1.34174	1.30186e-29	1.59562e-28	ACX60_RS05005	NC_999999999.1	1057448	1057876	+	429	protein_coding	hypothetical protein && -	-
ACX60_RS17270	779.784	825.569	817.989	372.618	317.511	370.81	807.781	353.646	1.19432	1.89482e-29	2.27078e-28	ACX60_RS17270	NC_999999999.1	3661232	3661882	-	651	protein_coding	TetR/AcrR family transcriptional regulator && PF00440:Bacterial regulatory proteins, tetR family	TetR_N
ACX60_RS18570	1012.34	1023.19	991.929	503.896	477.893	492.481	1009.15	491.423	1.03929	1.95322e-29	2.33335e-28	ACX60_RS18570	NC_999999999.1	3924449	3926710	+	2262	protein_coding	DNA topoisomerase && PF01751:Toprim domain|PF01131:DNA topoisomerase	Topoisom_bac
ACX60_RS11445	951.82	1026.05	1070.91	445.55	308.842	254.932	1016.26	336.441	1.6001	2.7144e-29	3.23245e-28	paaG	NC_999999999.1	2401335	2402126	-	792	protein_coding	2-(1%2C2-epoxy-1%2C2-dihydrophenyl)acetyl-CoA isomerase PaaG && PF00378:Enoyl-CoA hydratase/isomerase	ECH
ACX60_RS00905	2135.33	2390.07	2320.46	1173.55	861.507	809.987	2281.95	948.347	1.26935	3.32251e-29	3.94418e-28	acs	NC_999999999.1	195206	197155	+	1950	protein_coding	acetate--CoA ligase && PF13193:AMP-binding enzyme C-terminal domain|PF16177:Acetyl-coenzyme A synthetase N-terminus|PF00501:AMP-binding enzyme	AMP-binding
ACX60_RS11260	280.1	280.679	251.978	78.2364	60.6848	45.1924	270.919	61.3712	2.15336	4.36542e-29	5.14875e-28	ACX60_RS11260	NC_999999999.1	2356348	2357019	-	672	protein_coding	class I SAM-dependent methyltransferase && PF08241:Methyltransferase domain	Methyltransf_11
ACX60_RS00045	2046.28	2555.47	2445.5	1194.76	918.941	935.135	2349.09	1016.28	1.21098	9.24044e-29	1.07002e-27	ACX60_RS00045	NC_999999999.1	11123	12130	+	1008	protein_coding	DUF6091 family protein && -	-
ACX60_RS07815	681.23	647.997	637.467	283.773	288.253	282.742	655.565	284.923	1.20193	3.55572e-28	3.9949e-27	ACX60_RS07815	NC_999999999.1	1665364	1666767	-	1404	protein_coding	aminotransferase class I/II-fold pyridoxal phosphate-dependent enzyme && PF00392:Bacterial regulatory proteins, gntR family|PF00155:Aminotransferase class I and II	Aminotran_1_2
ACX60_RS08265	293.932	365.885	350.701	94.1489	95.3618	103.131	336.839	97.5474	1.78811	3.6425e-28	4.08024e-27	ACX60_RS08265	NC_999999999.1	1753898	1755418	-	1521	protein_coding	hypothetical protein && -	-
ACX60_RS18240	787.564	886.431	808.587	365.987	356.523	397.462	827.527	373.324	1.14948	7.01391e-28	7.74196e-27	ACX60_RS18240	NC_999999999.1	3867634	3868170	-	537	protein_coding	hypothetical protein && -	-
ACX60_RS01810	838.57	939.416	888.505	446.876	356.523	356.904	888.83	386.768	1.20498	1.72944e-27	1.88689e-26	ACX60_RS01810	NC_999999999.1	378634	380067	+	1434	protein_coding	amino acid permease && PF00324:Amino acid permease	AA_permease
ACX60_RS00425	1029.63	1252.32	1180.91	563.568	482.227	412.526	1154.28	486.107	1.25069	3.38599e-27	3.60059e-26	ACX60_RS00425	NC_999999999.1	93679	94893	-	1215	protein_coding	hypothetical protein && -	-
ACX60_RS09870	228.229	269.939	236.935	46.4114	69.354	44.0336	245.034	53.2664	2.19321	3.6842e-27	3.89165e-26	ACX60_RS09870	NC_999999999.1	2088355	2088723	+	369	protein_coding	hypothetical protein && -	-
ACX60_RS17555	328.512	299.296	321.554	104.757	73.6887	49.8275	316.454	76.0912	2.06767	3.69063e-27	3.89165e-26	mmsB	NC_999999999.1	3720127	3721017	-	891	protein_coding	3-hydroxyisobutyrate dehydrogenase && PF14833:NAD-binding of NADP-dependent 3-hydroxyisobutyrate dehydrogenase|PF03446:NAD binding domain of 6-phosphogluconate dehydrogenase	NAD_binding_2
ACX60_RS11280	1339.12	1462.83	1312.54	729.323	646.943	566.643	1371.5	647.636	1.08513	4.90852e-27	5.14713e-26	ACX60_RS11280	NC_999999999.1	2360854	2362455	+	1602	protein_coding	methylcrotonoyl-CoA carboxylase subunit beta && PF01039:Carboxyl transferase domain	Carboxyl_trans
ACX60_RS02685	346.667	393.81	383.609	141.886	109.449	115.878	374.695	122.405	1.6213	6.79972e-27	7.05191e-26	ACX60_RS02685	NC_999999999.1	546143	547240	+	1098	protein_coding	PD-(D/E)XK nuclease family protein && PF14281:PD-(D/E)XK nuclease superfamily	-
ACX60_RS02955	165.985	184.733	167.359	34.4771	19.5058	26.6519	172.692	26.8783	2.70354	7.97384e-27	8.24691e-26	ACX60_RS02955	NC_999999999.1	601811	602587	+	777	protein_coding	hypothetical protein && -	-
ACX60_RS01445	279.235	358.009	356.342	78.2364	98.6128	107.767	331.196	94.8719	1.79824	1.49569e-25	1.46275e-24	ACX60_RS01445	NC_999999999.1	302097	302981	-	885	protein_coding	hypothetical protein && PF07819:PGAP1-like protein	-
ACX60_RS10610	286.151	274.951	300.869	71.6062	86.6926	96.1787	287.324	84.8258	1.75326	3.39269e-25	3.27555e-24	ACX60_RS10610	NC_999999999.1	2221900	2223315	+	1416	protein_coding	cytosine permease && PF02133:Permease for cytosine/purines, uracil, thiamine, allantoin	-
ACX60_RS00050	291.338	304.308	312.152	111.387	85.6089	68.368	302.599	88.4548	1.78315	1.00525e-24	9.51087e-24	ACX60_RS00050	NC_999999999.1	12473	13477	+	1005	protein_coding	DUF6091 family protein && -	-
ACX60_RS17685	1945.14	2191.02	2160.62	1172.22	901.603	1078.82	2098.92	1050.88	1.00009	1.45272e-24	1.36759e-23	ACX60_RS17685	NC_999999999.1	3748765	3751233	-	2469	protein_coding	hypothetical protein && -	-
ACX60_RS18260	817.822	818.409	873.462	408.421	432.379	398.62	836.564	413.14	1.01645	1.93526e-24	1.80832e-23	ACX60_RS18260	NC_999999999.1	3872414	3874249	+	1836	protein_coding	M23 family metallopeptidase && PF01551:Peptidase family M23	Peptidase_M23
ACX60_RS09190	220.449	289.987	247.277	72.9323	67.1867	62.5741	252.571	67.5644	1.90764	6.34533e-24	5.67621e-23	ACX60_RS09190	NC_999999999.1	1948035	1949021	-	987	protein_coding	AraC family transcriptional regulator && PF14525:AraC-binding-like domain|PF12833:Helix-turn-helix domain	-
ACX60_RS02300	340.615	395.242	330.956	107.409	110.533	140.212	355.605	119.385	1.57487	1.32015e-23	1.16439e-22	ACX60_RS02300	NC_999999999.1	470521	471114	+	594	protein_coding	HAD-IB family hydrolase && PF12710:haloacid dehalogenase-like hydrolase	-
ACX60_RS14125	256.758	243.446	213.429	72.9323	47.6809	66.0505	237.878	62.2212	1.94601	2.91218e-23	2.50993e-22	ACX60_RS14125	NC_999999999.1	2982340	2983320	+	981	protein_coding	LysR family transcriptional regulator && PF03466:LysR substrate binding domain|PF00126:Bacterial regulatory helix-turn-helix protein, lysR family	LysR_substrate
ACX60_RS02475	845.486	636.54	737.13	346.097	249.241	281.584	739.719	292.307	1.34301	3.38238e-23	2.89535e-22	ACX60_RS02475	NC_999999999.1	504700	506505	+	1806	protein_coding	DUF1446 domain-containing protein && PF07287:Protein of unknown function (DUF1446)	-
ACX60_RS01430	465.968	534.866	513.359	234.709	177.72	155.277	504.731	189.235	1.42242	3.74448e-23	3.19084e-22	ACX60_RS01430	NC_999999999.1	300742	301689	+	948	protein_coding	hypothetical protein && -	-
ACX60_RS12760	184.14	152.512	176.761	39.7812	32.5097	32.4458	171.137	34.9123	2.29827	7.96274e-23	6.6503e-22	ACX60_RS12760	NC_999999999.1	2664873	2666219	-	1347	protein_coding	MFS transporter && PF07690:Major Facilitator Superfamily	MFS_1
ACX60_RS12375	330.241	320.776	323.435	131.278	105.115	111.243	324.817	115.879	1.49263	1.21997e-22	1.00774e-21	ACX60_RS12375	NC_999999999.1	2603052	2603984	+	933	protein_coding	IS5 family transposase && PF13737:Transposase DDE domain	-
ACX60_RS05320	179.817	211.225	218.13	62.3239	30.3424	28.9695	203.058	40.5453	2.34793	1.36698e-22	1.12671e-21	ACX60_RS05320	NC_999999999.1	1132719	1133204	-	486	protein_coding	Lrp/AsnC family transcriptional regulator && PF13412:Winged helix-turn-helix DNA-binding|PF01037:AsnC family	AsnC_trans_reg
ACX60_RS06190	251.571	325.788	257.619	78.2364	84.5252	88.0673	278.326	83.6097	1.73591	2.10339e-22	1.70759e-21	ACX60_RS06190	NC_999999999.1	1339198	1339581	-	384	protein_coding	hypothetical protein && -	-
ACX60_RS04470	718.404	700.266	731.489	384.552	334.85	327.935	716.72	349.112	1.04013	2.84452e-22	2.29446e-21	ACX60_RS04470	NC_999999999.1	941288	942775	-	1488	protein_coding	TolC family protein && PF02321:Outer membrane efflux protein	OEP
ACX60_RS05455	577.489	579.259	601.739	277.143	277.416	278.107	586.162	277.555	1.07808	2.99492e-22	2.41062e-21	ACX60_RS05455	NC_999999999.1	1164974	1166719	-	1746	protein_coding	GTPase && -	-
ACX60_RS17235	2384.31	1922.51	1884.19	1139.07	989.379	928.183	2063.67	1018.88	1.01935	3.23997e-22	2.59679e-21	ACX60_RS17235	NC_999999999.1	3653623	3655698	-	2076	protein_coding	TonB-dependent copper receptor && PF07715:TonB-dependent Receptor Plug Domain|PF00593:TonB dependent receptor	TonB_dep_Rec
ACX60_RS06000	237.739	230.558	204.027	59.6719	67.1867	62.5741	224.108	63.1442	1.8256	4.46469e-22	3.56326e-21	ACX60_RS06000	NC_999999999.1	1295048	1296277	+	1230	protein_coding	alpha/beta fold hydrolase && PF12695:Alpha/beta hydrolase family	-
ACX60_RS12105	191.92	171.128	179.581	25.1948	36.8443	50.9863	180.877	37.6751	2.25039	5.54033e-22	4.39385e-21	ACX60_RS12105	NC_999999999.1	2542287	2542880	-	594	protein_coding	LysE family transporter && PF01810:LysE type translocator	-
ACX60_RS04505	275.777	289.987	276.424	80.8885	107.282	86.9085	280.729	91.693	1.60827	5.92568e-22	4.6798e-21	ACX60_RS04505	NC_999999999.1	949322	951754	+	2433	protein_coding	DNA internalization-related competence protein ComEC/Rec2 && PF00753:Metallo-beta-lactamase superfamily|PF13567:Domain of unknown function (DUF4131)|PF03772:Competence protein	Lactamase_B
ACX60_RS10925	382.976	549.902	467.288	171.059	94.2782	156.435	466.722	140.591	1.74017	8.33168e-22	6.5389e-21	tauA	NC_999999999.1	2287865	2288905	-	1041	protein_coding	taurine ABC transporter substrate-binding protein && PF04069:Substrate binding domain of ABC-type glycine betaine transport system	-
ACX60_RS00330	875.744	739.647	751.233	388.53	358.69	406.732	788.875	384.651	1.03667	5.85779e-21	4.4673e-20	ACX60_RS00330	NC_999999999.1	71582	72361	-	780	protein_coding	IclR family transcriptional regulator && PF01614:Bacterial transcriptional regulator|PF09339:IclR helix-turn-helix domain	IclR
ACX60_RS17165	159.933	156.092	136.331	39.7812	14.0875	20.858	150.786	24.9089	2.63181	6.97647e-21	5.28839e-20	ACX60_RS17165	NC_999999999.1	3641144	3641548	-	405	protein_coding	helix-turn-helix domain-containing protein && PF13411:MerR HTH family regulatory protein	-
ACX60_RS04310	197.107	197.621	165.478	53.0417	40.0953	47.51	186.735	46.8823	2.00351	9.38596e-21	7.07226e-20	ACX60_RS04310	NC_999999999.1	906162	906470	-	309	protein_coding	hypothetical protein && -	-
ACX60_RS05720	255.894	272.087	254.799	91.4969	89.9435	88.0673	260.926	89.8359	1.53992	1.6353e-20	1.2152e-19	xdhA	NC_999999999.1	1231783	1233282	+	1500	protein_coding	xanthine dehydrogenase small subunit && PF01799:[2Fe-2S] binding domain|PF03450:CO dehydrogenase flavoprotein C-terminal domain|PF00941:FAD binding domain in molybdopterin dehydrogenase	-
ACX60_RS05770	350.989	375.194	363.864	167.081	133.29	120.513	363.349	140.295	1.37966	1.73142e-20	1.28411e-19	ACX60_RS05770	NC_999999999.1	1247873	1249414	-	1542	protein_coding	peptide MFS transporter && PF00854:POT family	-
ACX60_RS19025	168.579	189.029	196.505	53.0417	48.7646	28.9695	184.704	43.5919	2.08871	2.17544e-20	1.60083e-19	ACX60_RS19025	NC_999999999.1	576002	576118	+	117	protein_coding	FAD-dependent pyridine nucleotide-disulfide oxidoreductase && -	-
ACX60_RS02255	180.682	204.781	174.88	50.3896	54.1828	42.8749	186.781	49.1491	1.92738	4.43635e-20	3.24559e-19	rrtA	NC_999999999.1	461462	462028	+	567	protein_coding	rhombosortase && PF01694:Rhomboid family	Rhomboid
ACX60_RS12765	263.674	292.135	254.799	102.105	95.3618	84.5909	270.203	94.0193	1.52752	6.06301e-20	4.38465e-19	ACX60_RS12765	NC_999999999.1	2666711	2667787	+	1077	protein_coding	aromatic ring-hydroxylating dioxygenase subunit alpha && PF00355:Rieske [2Fe-2S] domain	-
ACX60_RS01700	126.218	149.648	125.989	29.1729	22.7568	22.0168	133.952	24.6488	2.4541	7.39099e-20	5.3348e-19	ACX60_RS01700	NC_999999999.1	357019	358053	-	1035	protein_coding	lipase secretion chaperone && PF03280:Proteobacterial lipase chaperone protein	-
ACX60_RS08000	231.687	245.594	218.13	74.2583	75.856	76.4795	231.804	75.5313	1.61874	9.88879e-20	7.08353e-19	ACX60_RS08000	NC_999999999.1	1699335	1699571	+	237	protein_coding	hypothetical protein && -	-
ACX60_RS12100	165.12	201.201	180.522	43.7594	54.1828	46.3512	182.281	48.0978	1.91834	2.18307e-19	1.53751e-18	ACX60_RS12100	NC_999999999.1	2542012	2542236	-	225	protein_coding	hypothetical protein && -	-
ACX60_RS12790	155.611	218.386	192.744	54.3677	48.7646	31.2871	188.914	44.8064	2.08383	2.37558e-19	1.66998e-18	ACX60_RS12790	NC_999999999.1	2671596	2672435	+	840	protein_coding	p-hydroxycinnamoyl CoA hydratase/lyase && PF00378:Enoyl-CoA hydratase/isomerase	ECH
ACX60_RS06185	429.659	418.871	397.712	196.254	177.72	134.418	415.414	169.464	1.2975	2.46632e-19	1.72734e-18	ACX60_RS06185	NC_999999999.1	1338727	1339185	-	459	protein_coding	DIP1984 family protein && -	-
ACX60_RS00220	513.516	431.759	455.065	189.624	197.226	227.121	466.78	204.657	1.18717	3.20988e-19	2.23979e-18	ACX60_RS00220	NC_999999999.1	52134	53558	+	1425	protein_coding	PLP-dependent aminotransferase family protein && PF00392:Bacterial regulatory proteins, gntR family|PF00155:Aminotransferase class I and II	Aminotran_1_2
ACX60_RS01475	223.042	234.138	231.293	82.2146	62.8521	79.9558	229.491	75.0075	1.61974	3.98633e-19	2.75612e-18	ACX60_RS01475	NC_999999999.1	307206	308207	+	1002	protein_coding	sulfate ABC transporter substrate-binding protein && PF13531:Bacterial extracellular solute-binding protein	-
ACX60_RS13540	140.05	167.548	147.614	23.8687	39.0117	35.9222	151.737	32.9342	2.19157	4.53404e-19	3.10635e-18	ACX60_RS13540	NC_999999999.1	2854767	2855642	+	876	protein_coding	LysR substrate-binding domain-containing protein && PF00126:Bacterial regulatory helix-turn-helix protein, lysR family|PF03466:LysR substrate binding domain	LysR_substrate
ACX60_RS14420	596.509	587.851	550.967	308.968	281.751	257.249	578.442	282.656	1.03607	4.65615e-19	3.18423e-18	ACX60_RS14420	NC_999999999.1	3036918	3039329	-	2412	protein_coding	hypothetical protein && -	-
ACX60_RS14415	223.042	236.286	219.071	68.9542	82.3579	70.6856	226.133	73.9992	1.60837	5.05307e-19	3.44943e-18	ACX60_RS14415	NC_999999999.1	3035803	3036756	-	954	protein_coding	hypothetical protein && -	-
ACX60_RS09100	188.462	221.25	213.429	67.6281	67.1867	55.6214	207.714	63.4788	1.71245	8.47953e-19	5.7366e-18	ACX60_RS09100	NC_999999999.1	1926614	1927639	+	1026	protein_coding	AraC family transcriptional regulator && PF12625:Arabinose-binding domain of AraC transcription regulator, N-term|PF12833:Helix-turn-helix domain	-
ACX60_RS12865	172.037	171.128	170.179	35.8031	40.0953	56.7802	171.115	44.2262	1.94673	1.47361e-18	9.89838e-18	ACX60_RS12865	NC_999999999.1	2690590	2691660	-	1071	protein_coding	AraC family transcriptional regulator && PF12625:Arabinose-binding domain of AraC transcription regulator, N-term|PF12833:Helix-turn-helix domain	-
ACX60_RS19725	204.888	209.077	196.505	78.2364	41.179	49.8275	203.49	56.4143	1.86897	1.71072e-18	1.14503e-17	ACX60_RS19725	NC_999999999.1	1607706	1607879	+	174	protein_coding	hypothetical protein && -	-
ACX60_RS11360	480.665	506.941	522.761	267.86	198.309	223.645	503.456	229.938	1.13614	1.80961e-18	1.20908e-17	pobA	NC_999999999.1	2384114	2385328	-	1215	protein_coding	4-hydroxybenzoate 3-monooxygenase && PF01494:FAD binding domain	FAD_binding_3
ACX60_RS14925	343.209	405.266	357.282	172.385	152.796	137.895	368.586	154.359	1.26092	4.56319e-18	2.99063e-17	ACX60_RS14925	NC_999999999.1	3152214	3153406	-	1193	protein_coding	transporter && -	-
ACX60_RS15645	235.145	284.975	260.44	99.4531	99.6964	81.1146	260.187	93.4214	1.48032	7.34864e-18	4.79121e-17	ACX60_RS15645	NC_999999999.1	3307749	3308591	+	843	protein_coding	class I SAM-dependent methyltransferase && PF04072:Leucine carboxyl methyltransferase	-
ACX60_RS06380	292.203	327.936	337.538	137.908	135.457	100.814	319.226	124.726	1.35762	1.18605e-17	7.5759e-17	ACX60_RS06380	NC_999999999.1	1370812	1371729	-	918	protein_coding	LysR family transcriptional regulator && PF00126:Bacterial regulatory helix-turn-helix protein, lysR family|PF03466:LysR substrate binding domain	LysR_substrate
ACX60_RS09285	197.107	186.881	179.581	71.6062	39.0117	46.3512	187.856	52.323	1.86137	1.2748e-17	8.12902e-17	ACX60_RS09285	NC_999999999.1	1968689	1969975	+	1287	protein_coding	MFS transporter && PF00083:Sugar (and other) transporter|PF07690:Major Facilitator Superfamily	Sugar_tr
ACX60_RS02575	395.079	386.65	424.038	182.994	131.122	191.199	401.922	168.438	1.25874	1.7064e-17	1.07901e-16	ACX60_RS02575	NC_999999999.1	524514	525524	+	1011	protein_coding	metallophosphoesterase && PF12850:Calcineurin-like phosphoesterase superfamily domain	-
ACX60_RS18975	230.823	224.83	231.293	64.976	62.8521	97.3375	228.982	75.0552	1.60713	2.47738e-17	1.55609e-16	ACX60_RS18975	NC_999999999.1	4004293	4004865	+	573	protein_coding	hypothetical protein && -	-
ACX60_RS14685	242.061	250.606	282.065	88.8448	105.115	93.8612	258.244	95.9402	1.42331	2.49167e-17	1.56247e-16	ACX60_RS14685	NC_999999999.1	3102180	3103475	+	1296	protein_coding	ImmA/IrrE family metallo-endopeptidase && PF06114:Domain of unknown function (DUF955)|PF04471:Restriction endonuclease	DUF955
ACX60_RS12275	250.707	287.839	245.397	104.757	101.864	86.9085	261.314	97.8432	1.42112	3.27226e-17	2.03505e-16	ACX60_RS12275	NC_999999999.1	2580704	2581120	-	417	protein_coding	hypothetical protein && -	-
ACX60_RS05145	407.182	491.189	465.407	237.361	190.724	178.452	454.593	202.179	1.17472	3.40086e-17	2.11155e-16	ACX60_RS05145	NC_999999999.1	1089393	1090133	-	741	protein_coding	hypothetical protein && -	-
ACX60_RS01545	262.81	302.16	274.543	123.322	102.947	74.1619	279.838	100.144	1.49005	3.67204e-17	2.27618e-16	ACX60_RS01545	NC_999999999.1	322558	324723	+	2166	protein_coding	type IV pilus secretin PilQ && PF07660:Secretin and TonB N terminus short domain|PF11741:AMIN domain|PF03958:Bacterial type II/III secretion system short domain|PF00263:Bacterial type II and III secretion system protein	-
ACX60_RS02965	322.46	323.64	318.734	131.278	123.537	152.959	321.611	135.925	1.24303	3.91044e-17	2.41998e-16	ACX60_RS02965	NC_999999999.1	606841	607731	+	891	protein_coding	hypothetical protein && -	-
ACX60_RS03145	408.911	418.155	403.353	186.972	160.381	210.898	410.14	186.084	1.14255	3.96777e-17	2.45144e-16	ACX60_RS03145	NC_999999999.1	646968	647963	+	996	protein_coding	DUF2804 domain-containing protein && PF10974:Protein of unknown function (DUF2804)	-
ACX60_RS11285	478.071	492.621	404.293	194.928	235.154	178.452	458.328	202.845	1.17499	4.22313e-17	2.60071e-16	ACX60_RS11285	NC_999999999.1	2362465	2363268	+	804	protein_coding	enoyl-CoA hydratase/isomerase family protein && PF00378:Enoyl-CoA hydratase/isomerase	ECH
ACX60_RS19125	124.489	123.155	145.734	34.4771	29.2587	24.3344	131.126	29.3567	2.16416	5.054e-17	3.09219e-16	ffs	NC_999999999.1	1695752	1695848	+	97	protein_coding	signal recognition particle sRNA small type && -	-
ACX60_RS03085	584.406	678.069	610.201	350.075	279.583	231.756	624.225	287.138	1.12568	6.0967e-17	3.7121e-16	ACX60_RS03085	NC_999999999.1	634397	634777	-	381	protein_coding	hypothetical protein && -	-
ACX60_RS19635	196.243	236.286	226.592	68.9542	76.9396	81.1146	219.707	75.6695	1.53565	7.13904e-17	4.32582e-16	ACX60_RS19635	NC_999999999.1	3792116	3792283	-	168	protein_coding	hypothetical protein && -	-
ACX60_RS15170	293.067	380.922	315.913	145.865	105.115	133.26	329.967	128.08	1.37365	8.03686e-17	4.86204e-16	ACX60_RS15170	NC_999999999.1	3204752	3206380	+	1629	protein_coding	acyl-CoA synthetase && PF13193:AMP-binding enzyme C-terminal domain|PF00501:AMP-binding enzyme	AMP-binding
ACX60_RS06795	358.77	387.366	304.63	168.407	128.955	137.895	350.255	145.086	1.27964	1.57663e-16	9.4025e-16	ACX60_RS06795	NC_999999999.1	1456274	1457176	-	903	protein_coding	LysR family transcriptional regulator && PF03466:LysR substrate binding domain|PF00126:Bacterial regulatory helix-turn-helix protein, lysR family	LysR_substrate
ACX60_RS09245	358.77	375.91	361.043	129.952	154.963	187.722	365.241	157.546	1.20913	2.23333e-16	1.31731e-15	ACX60_RS09245	NC_999999999.1	1958057	1959466	+	1410	protein_coding	TIGR00366 family protein && PF02667:Short chain fatty acid transporter	-
ACX60_RS18585	428.795	483.312	431.56	233.383	212.397	210.898	447.889	218.893	1.03666	3.05378e-16	1.79006e-15	ACX60_RS18585	NC_999999999.1	3927777	3929564	+	1788	protein_coding	hypothetical protein && -	-
ACX60_RS14725	167.714	210.509	205.908	64.976	69.354	46.3512	194.71	60.2271	1.69381	3.27804e-16	1.91261e-15	ACX60_RS14725	NC_999999999.1	3111292	3112299	+	1008	protein_coding	AraC family transcriptional regulator && PF12833:Helix-turn-helix domain|PF12625:Arabinose-binding domain of AraC transcription regulator, N-term	-
ACX60_RS07315	285.287	234.854	232.234	111.387	54.1828	66.0505	250.791	77.2069	1.71519	3.44242e-16	2.00233e-15	ACX60_RS07315	NC_999999999.1	1575962	1578190	+	2229	protein_coding	phospholipase C%2C phosphocholine-specific && PF05506:Domain of unknown function (DUF756)|PF04185:Phosphoesterase family	Phosphoesterase
ACX60_RS12890	415.827	433.191	388.31	196.254	200.477	202.786	412.443	199.839	1.04621	3.84982e-16	2.229e-15	ACX60_RS12890	NC_999999999.1	2695119	2696582	-	1464	protein_coding	amino acid permease && PF00324:Amino acid permease	AA_permease
ACX60_RS18050	272.319	282.111	255.739	98.1271	120.286	111.243	270.056	109.885	1.29376	6.92366e-16	3.95413e-15	ACX60_RS18050	NC_999999999.1	3829539	3830432	+	894	protein_coding	LysR family transcriptional regulator && PF00126:Bacterial regulatory helix-turn-helix protein, lysR family|PF03466:LysR substrate binding domain	LysR_substrate
ACX60_RS03660	213.533	260.631	226.592	91.4969	79.107	91.5436	233.585	87.3825	1.42383	9.972e-16	5.63537e-15	ACX60_RS03660	NC_999999999.1	757542	758576	+	1035	protein_coding	AraC family transcriptional regulator && PF12625:Arabinose-binding domain of AraC transcription regulator, N-term|PF12833:Helix-turn-helix domain	-
ACX60_RS15125	347.531	390.946	342.239	161.777	167.967	171.499	360.239	167.081	1.10936	1.18832e-15	6.69537e-15	ACX60_RS15125	NC_999999999.1	3197244	3197747	-	504	protein_coding	GNAT family N-acetyltransferase && PF13673:Acetyltransferase (GNAT) domain	-
ACX60_RS17190	179.817	199.053	219.071	75.5844	62.8521	68.368	199.314	68.9348	1.53558	1.31245e-15	7.38373e-15	ACX60_RS17190	NC_999999999.1	3644873	3645415	-	543	protein_coding	GNAT family N-acetyltransferase && PF13527:Acetyltransferase (GNAT) domain	-
ACX60_RS04045	371.737	412.427	392.071	152.495	202.644	186.564	392.078	180.567	1.11376	1.36901e-15	7.6905e-15	ACX60_RS04045	NC_999999999.1	852191	852907	-	717	protein_coding	metalloprotease && -	-
ACX60_RS05015	191.056	206.213	253.859	87.5187	70.4377	49.8275	217.043	69.2613	1.65363	1.46113e-15	8.18361e-15	ACX60_RS05015	NC_999999999.1	1058514	1058924	+	411	protein_coding	GFA family protein && PF04828:Glutathione-dependent formaldehyde-activating enzyme	-
ACX60_RS06180	446.949	461.116	427.799	247.97	188.556	215.533	445.288	217.353	1.04073	2.13552e-15	1.18902e-14	rtcA	NC_999999999.1	1337421	1338467	-	1047	protein_coding	RNA 3'-terminal phosphate cyclase && PF01137:RNA 3'-terminal phosphate cyclase	-
ACX60_RS16910	127.947	139.624	108.125	37.1292	30.3424	20.858	125.232	29.4432	2.10098	4.16965e-15	2.28453e-14	ACX60_RS16910	NC_999999999.1	3584306	3585727	+	1422	protein_coding	sigma-54 dependent transcriptional regulator && PF02954:Bacterial regulatory protein, Fis family|PF00072:Response regulator receiver domain|PF00158:Sigma-54 interaction domain	Sigma54_activat
ACX60_RS10625	208.346	249.174	220.951	102.105	40.0953	50.9863	226.157	64.3956	1.83322	8.51587e-15	4.61888e-14	ACX60_RS10625	NC_999999999.1	2225379	2226611	-	1233	protein_coding	integrase family protein && PF00589:Phage integrase family|PF13356:Domain of unknown function (DUF4102)	Phage_integrase
ACX60_RS09515	106.334	120.291	92.1413	23.8687	24.9241	18.5405	106.255	22.4444	2.24689	1.06204e-14	5.71114e-14	ACX60_RS09515	NC_999999999.1	2014648	2015415	-	768	protein_coding	class I SAM-dependent methyltransferase && PF08241:Methyltransferase domain	Methyltransf_11
ACX60_RS17565	120.166	133.895	143.853	35.8031	40.0953	32.4458	132.638	36.1148	1.87381	1.06556e-14	5.72187e-14	ACX60_RS17565	NC_999999999.1	3722712	3723593	+	882	protein_coding	LysR family transcriptional regulator && PF03466:LysR substrate binding domain|PF00126:Bacterial regulatory helix-turn-helix protein, lysR family	LysR_substrate
ACX60_RS05075	213.533	206.213	197.446	84.8666	80.1906	66.0505	205.731	77.0359	1.42027	1.08295e-14	5.80704e-14	ACX60_RS05075	NC_999999999.1	1073780	1074454	+	675	protein_coding	hypothetical protein && -	-
ACX60_RS11950	263.674	238.434	261.38	120.67	87.7762	104.29	254.496	104.245	1.29348	1.58271e-14	8.40328e-14	ACX60_RS11950	NC_999999999.1	2517307	2519448	-	2142	protein_coding	type I secretion system permease/ATPase && PF00664:ABC transporter transmembrane region|PF00005:ABC transporter	ABC_membrane
ACX60_RS03155	183.275	148.932	134.451	43.7594	48.7646	47.51	155.553	46.678	1.73403	1.83231e-14	9.66058e-14	ACX60_RS03155	NC_999999999.1	648968	650017	+	1050	protein_coding	AraC family transcriptional regulator && PF12833:Helix-turn-helix domain|PF12625:Arabinose-binding domain of AraC transcription regulator, N-term	-
ACX60_RS13785	146.966	141.056	128.81	49.0635	36.8443	34.7634	138.944	40.2238	1.79902	2.12768e-14	1.1171e-13	ACX60_RS13785	NC_999999999.1	2907539	2908429	-	891	protein_coding	LysR family transcriptional regulator && PF00126:Bacterial regulatory helix-turn-helix protein, lysR family|PF03466:LysR substrate binding domain	LysR_substrate
ACX60_RS14920	222.178	209.793	199.326	91.4969	79.107	74.1619	210.432	81.5886	1.37184	2.80369e-14	1.46187e-13	ACX60_RS14920	NC_999999999.1	3150537	3152201	-	1665	protein_coding	outer membrane protein transport protein && PF03349:Outer membrane protein transport protein (OMPP1/FadL/TodX)	-
ACX60_RS00500	379.518	357.293	335.657	157.799	161.465	193.516	357.489	170.927	1.06366	4.80509e-14	2.48823e-13	ACX60_RS00500	NC_999999999.1	108125	109648	+	1524	protein_coding	catalase && PF00199:Catalase|PF06628:Catalase-related immune-responsive	Catalase
ACX60_RS16005	216.126	201.201	217.19	94.1489	60.6848	83.4322	211.506	79.422	1.42149	5.22208e-14	2.69308e-13	ACX60_RS16005	NC_999999999.1	3385834	3386241	+	408	protein_coding	hypothetical protein && -	-
ACX60_RS13025	111.521	128.167	122.228	29.1729	30.3424	37.081	120.639	32.1988	1.90421	6.14429e-14	3.16435e-13	ACX60_RS13025	NC_999999999.1	2735094	2735705	-	612	protein_coding	hypothetical protein && -	-
ACX60_RS14740	221.313	203.349	211.549	103.431	59.6011	71.8444	212.07	78.2922	1.45009	1.44392e-13	7.29691e-13	ACX60_RS14740	NC_999999999.1	3115443	3116372	+	930	protein_coding	LysR family transcriptional regulator && PF03466:LysR substrate binding domain|PF00126:Bacterial regulatory helix-turn-helix protein, lysR family	LysR_substrate
ACX60_RS16590	195.378	244.878	200.266	83.5406	68.2704	92.7024	213.508	81.5045	1.39546	1.80755e-13	9.11017e-13	ACX60_RS16590	NC_999999999.1	3518376	3519134	-	759	protein_coding	hypothetical protein && -	-
ACX60_RS01150	161.662	188.313	167.359	60.9979	63.9358	62.5741	172.445	62.5026	1.46501	2.02069e-13	1.01708e-12	ACX60_RS01150	NC_999999999.1	249321	249983	-	663	protein_coding	hypothetical protein && -	-
ACX60_RS05070	326.783	359.441	351.641	182.994	176.636	129.783	345.955	163.138	1.08706	3.83417e-13	1.91202e-12	ACX60_RS05070	NC_999999999.1	1073034	1073768	+	735	protein_coding	hypothetical protein && -	-
ACX60_RS02545	210.939	213.373	228.473	110.061	72.605	74.1619	217.595	85.6095	1.35591	4.37655e-13	2.17388e-12	ACX60_RS02545	NC_999999999.1	518807	519250	-	444	protein_coding	DUF2147 domain-containing protein && PF09917:Uncharacterized protein conserved in bacteria (DUF2147)	-
ACX60_RS16000	146.101	147.5	143.853	43.7594	53.0992	50.9863	145.818	49.2816	1.56	6.3726e-13	3.12423e-12	ACX60_RS16000	NC_999999999.1	3385297	3385665	-	369	protein_coding	lysozyme inhibitor LprI family protein && PF07007:Protein of unknown function (DUF1311)	-
ACX60_RS10660	61.3799	67.3057	91.2011	13.2604	3.25097	11.5878	73.2955	9.36639	2.99915	6.85455e-13	3.34747e-12	ACX60_RS10660	NC_999999999.1	2231232	2232548	+	1317	protein_coding	DcaP family trimeric outer membrane transporter && -	-
ACX60_RS18500	133.998	138.192	141.973	45.0854	44.4299	47.51	138.054	45.6751	1.59553	8.13969e-13	3.96454e-12	ACX60_RS18500	NC_999999999.1	3914804	3915244	-	441	protein_coding	hypothetical protein && -	-
ACX60_RS08545	91.6376	115.279	100.603	25.1948	27.0914	24.3344	102.507	25.5402	2.00567	8.14963e-13	3.96454e-12	feaR	NC_999999999.1	1811243	1812157	+	915	protein_coding	transcriptional regulator FeaR && PF12833:Helix-turn-helix domain|PF14525:AraC-binding-like domain	-
ACX60_RS01330	150.424	154.66	186.163	50.3896	58.5175	63.7329	163.749	57.5466	1.50199	9.51229e-13	4.60371e-12	ACX60_RS01330	NC_999999999.1	274581	275012	-	432	protein_coding	GNAT family acetyltransferase && PF00583:Acetyltransferase (GNAT) family	Acetyltransf_1
ACX60_RS03445	305.17	278.531	303.69	160.451	135.457	118.196	295.797	138.035	1.10315	9.62246e-13	4.65106e-12	ACX60_RS03445	NC_999999999.1	712598	717118	+	4521	protein_coding	Hpt domain-containing protein && PF01627:Hpt domain|PF02518:Histidine kinase-, DNA gyrase B-, and HSP90-like ATPase|PF01584:CheW-like domain|PF00072:Response regulator receiver domain	Response_reg
ACX60_RS02690	125.353	171.844	157.956	47.7375	59.6011	37.081	151.718	48.1399	1.65379	1.7002e-12	8.12435e-12	ACX60_RS02690	NC_999999999.1	547349	547681	+	333	protein_coding	hypothetical protein && -	-
ACX60_RS02780	230.823	198.337	180.522	84.8666	63.9358	89.2261	203.227	79.3428	1.36241	1.82556e-12	8.70137e-12	ACX60_RS02780	NC_999999999.1	565009	565470	+	462	protein_coding	hypothetical protein && -	-
ACX60_RS04040	254.165	240.582	251.038	124.648	115.951	99.6551	248.595	113.418	1.13411	2.32522e-12	1.10273e-11	ACX60_RS04040	NC_999999999.1	850470	852194	+	1725	protein_coding	CapA family protein && PF09587:Bacterial capsule synthesis protein PGA_cap	-
ACX60_RS08020	112.386	83.7741	101.543	25.1948	24.9241	23.1756	99.2344	24.4315	2.01981	2.36912e-12	1.12214e-11	kynU	NC_999999999.1	1701210	1702460	+	1251	protein_coding	kynureninase && PF00266:Aminotransferase class-V	Aminotran_5
ACX60_RS03250	212.668	252.754	201.206	104.757	94.2782	79.9558	222.21	92.9971	1.26334	3.06702e-12	1.43648e-11	ACX60_RS03250	NC_999999999.1	670362	671480	+	1119	protein_coding	CoA transferase && PF02515:CoA-transferase family III	CoA_transf_3
ACX60_RS02480	258.487	273.519	296.168	155.147	97.5291	110.084	276.058	120.92	1.20009	3.47119e-12	1.62175e-11	ACX60_RS02480	NC_999999999.1	506526	507437	+	912	protein_coding	SDR family oxidoreductase && PF00106:short chain dehydrogenase	adh_short
ACX60_RS04035	212.668	219.102	208.728	92.8229	72.605	104.29	213.499	89.906	1.25232	3.78148e-12	1.76018e-11	ACX60_RS04035	NC_999999999.1	848818	850473	+	1656	protein_coding	hypothetical protein && -	-
ACX60_RS10675	340.615	310.036	295.228	184.32	124.621	133.26	315.293	147.4	1.10532	5.22065e-12	2.4241e-11	ACX60_RS10675	NC_999999999.1	2234036	2234878	-	843	protein_coding	amino acid ABC transporter permease && PF00528:Binding-protein-dependent transport system inner membrane component	BPD_transp_1
ACX60_RS05120	177.224	224.83	230.353	106.083	66.1031	73.0031	210.802	81.7298	1.37818	6.49261e-12	2.99628e-11	wecB	NC_999999999.1	1083386	1084524	+	1139	protein_coding	UDP-N-acetylglucosamine 2-epimerase (non-hydrolyzing) && PF02350:UDP-N-acetylglucosamine 2-epimerase	-
ACX60_RS00945	800.532	975.933	915.771	351.401	256.827	195.834	897.412	268.02	1.74559	7.20968e-12	3.29898e-11	ACX60_RS00945	NC_999999999.1	206161	206493	+	333	protein_coding	DUF485 domain-containing protein && PF04341:Protein of unknown function, DUF485	-
ACX60_RS18440	361.363	318.628	298.049	135.256	167.967	174.976	326.013	159.4	1.028	8.70947e-12	3.97561e-11	ACX60_RS18440	NC_999999999.1	3904256	3905263	+	1008	protein_coding	hypothetical protein && -	-
ACX60_RS06960	232.552	243.446	197.446	111.387	93.1945	89.2261	224.481	97.936	1.20402	8.76213e-12	3.99481e-11	ACX60_RS06960	NC_999999999.1	1498808	1499026	+	219	protein_coding	hypothetical protein && -	-
ACX60_RS06775	156.475	161.104	174.88	67.6281	63.9358	62.5741	164.153	64.7127	1.34363	1.27286e-11	5.71351e-11	ACX60_RS06775	NC_999999999.1	1453066	1453629	-	564	protein_coding	hypothetical protein && -	-
ACX60_RS09155	99.4181	126.735	108.125	35.8031	23.8405	37.081	111.426	32.2415	1.80057	1.43562e-11	6.42115e-11	ACX60_RS09155	NC_999999999.1	1940289	1941347	+	1059	protein_coding	AraC family transcriptional regulator && PF14525:AraC-binding-like domain|PF12833:Helix-turn-helix domain	-
ACX60_RS02330	166.85	176.857	164.538	76.9104	52.0155	69.5268	169.415	66.1509	1.36653	1.50349e-11	6.71679e-11	ACX60_RS02330	NC_999999999.1	476501	477295	-	795	protein_coding	helix-turn-helix transcriptional regulator && PF12833:Helix-turn-helix domain|PF02311:AraC-like ligand binding domain	AraC_binding
ACX60_RS07785	282.693	305.024	244.456	118.018	145.21	130.942	277.391	131.39	1.07654	1.62992e-11	7.26894e-11	moaA	NC_999999999.1	1660707	1661747	+	1041	protein_coding	GTP 3'%2C8-cyclase MoaA && PF04055:Radical SAM superfamily|PF13353:4Fe-4S single cluster domain|PF06463:Molybdenum Cofactor Synthesis C	Radical_SAM
ACX60_RS06525	154.746	181.869	190.864	86.1927	50.9319	62.5741	175.826	66.5662	1.41356	2.43784e-11	1.0701e-10	ACX60_RS06525	NC_999999999.1	1399239	1399997	-	759	protein_coding	HD domain-containing protein && PF01966:HD domain	HD
ACX60_RS17625	115.844	110.983	110.005	38.4552	32.5097	35.9222	112.277	35.629	1.66051	2.50511e-11	1.0958e-10	ACX60_RS17625	NC_999999999.1	3735492	3736193	-	702	protein_coding	DUF1003 domain-containing protein && PF06210:Protein of unknown function (DUF1003)	-
ACX60_RS16200	138.321	168.264	121.288	54.3677	46.5972	49.8275	142.624	50.2642	1.51302	3.17721e-11	1.37862e-10	ACX60_RS16200	NC_999999999.1	3426847	3427851	-	1005	protein_coding	DUF4062 domain-containing protein && PF13271:Domain of unknown function (DUF4062)	-
ACX60_RS09585	175.495	170.412	145.734	59.6719	69.354	64.8917	163.88	64.6392	1.34026	3.19251e-11	1.38367e-10	ACX60_RS09585	NC_999999999.1	2026177	2027199	-	1023	protein_coding	HlyD family efflux transporter periplasmic adaptor subunit && PF13533:Biotin-lipoyl like|PF13437:HlyD family secretion protein	-
ACX60_RS14785	128.811	146.068	148.554	34.4771	61.7684	47.51	141.144	47.9185	1.54483	3.24722e-11	1.40576e-10	ACX60_RS14785	NC_999999999.1	3126940	3127887	+	948	protein_coding	LysR substrate-binding domain-containing protein && PF03466:LysR substrate binding domain|PF00126:Bacterial regulatory helix-turn-helix protein, lysR family	LysR_substrate
ACX60_RS02915	220.449	215.522	215.31	74.2583	109.449	101.973	217.093	95.2268	1.18013	3.5228e-11	1.51464e-10	ACX60_RS02915	NC_999999999.1	595047	595616	-	570	protein_coding	LemA family protein && PF04011:LemA family	-
ACX60_RS10405	189.327	240.582	201.206	83.5406	94.2782	97.3375	210.372	91.7188	1.19756	4.06544e-11	1.74398e-10	ACX60_RS10405	NC_999999999.1	2180750	2181058	+	309	protein_coding	metalloregulator ArsR/SmtB family transcription factor && PF01022:Bacterial regulatory protein, arsR family	HTH_5
ACX60_RS05240	210.939	277.815	229.413	115.366	105.115	107.767	239.389	109.416	1.13471	4.66555e-11	1.99688e-10	ACX60_RS05240	NC_999999999.1	1113864	1114247	+	384	protein_coding	DUF962 domain-containing protein && PF06127:Protein of unknown function (DUF962)	-
ACX60_RS18065	90.773	78.046	76.1576	22.5427	10.8366	22.0168	81.6589	18.4654	2.16173	4.84603e-11	2.06943e-10	ACX60_RS18065	NC_999999999.1	3833575	3834492	+	918	protein_coding	matrixin family metalloprotease && PF00413:Matrixin	-
ACX60_RS00060	130.54	90.9343	115.647	38.4552	27.0914	34.7634	112.374	33.4367	1.75385	5.46015e-11	2.32118e-10	ACX60_RS00060	NC_999999999.1	13993	14838	-	846	protein_coding	alpha/beta hydrolase && PF00561:alpha/beta hydrolase fold	Abhydrolase_1
ACX60_RS00040	152.153	140.34	180.522	60.9979	66.1031	54.4627	157.671	60.5212	1.37681	6.30956e-11	2.66725e-10	ACX60_RS00040	NC_999999999.1	9863	10867	+	1005	protein_coding	DUF6091 family protein && -	-
ACX60_RS13110	197.107	206.213	201.206	95.475	74.7723	99.6551	201.509	89.9675	1.1683	8.3879e-11	3.52217e-10	ACX60_RS13110	NC_999999999.1	2757654	2759297	+	1644	protein_coding	hypothetical protein && -	-
ACX60_RS01695	103.741	105.971	92.1413	26.5208	19.5058	39.3985	100.618	28.4751	1.82598	1.2802e-10	5.33416e-10	ACX60_RS01695	NC_999999999.1	355963	356904	-	942	protein_coding	triacylglycerol lipase && PF00561:alpha/beta hydrolase fold	Abhydrolase_1
ACX60_RS19975	59.6509	65.1577	52.6522	14.5865	7.5856	5.7939	59.1536	9.32198	2.69813	1.51475e-10	6.26993e-10	ACX60_RS19975	NC_999999999.1	3635569	3635631	-	63	protein_coding	hypothetical protein && -	-
ACX60_RS08815	63.1089	75.8979	77.0978	9.28229	21.6731	12.7466	72.0349	14.5673	2.28175	1.81276e-10	7.46258e-10	ACX60_RS08815	NC_999999999.1	1867110	1868399	-	1290	protein_coding	SLC13 family permease && PF07158:Dicarboxylate carrier protein MatC N-terminus	-
ACX60_RS12905	132.269	134.611	121.288	59.6719	36.8443	41.7161	129.39	46.0774	1.50426	1.82881e-10	7.52043e-10	ACX60_RS12905	NC_999999999.1	2699444	2699866	+	423	protein_coding	Lrp/AsnC family transcriptional regulator && PF01037:AsnC family|PF13412:Winged helix-turn-helix DNA-binding	AsnC_trans_reg
ACX60_RS15785	172.037	171.128	159.837	60.9979	69.354	83.4322	167.667	71.2614	1.23109	3.88702e-10	1.57104e-09	ACX60_RS15785	NC_999999999.1	3343226	3345559	+	2334	protein_coding	PhoX family phosphatase && PF05787:Bacterial protein of unknown function (DUF839)	-
ACX60_RS01185	143.508	158.24	113.766	60.9979	52.0155	38.2397	138.505	50.4177	1.46784	5.23326e-10	2.10166e-09	ACX60_RS01185	NC_999999999.1	253932	254888	+	957	protein_coding	hypothetical protein && -	-
ACX60_RS14425	269.726	250.606	211.549	133.93	105.115	115.878	243.96	118.308	1.05079	5.55564e-10	2.21932e-09	ACX60_RS14425	NC_999999999.1	3039362	3040087	-	726	protein_coding	hypothetical protein && -	-
ACX60_RS12150	133.998	130.315	97.7826	53.0417	33.5934	35.9222	120.699	40.8524	1.57852	5.88174e-10	2.34215e-09	benA	NC_999999999.1	2550122	2551504	+	1383	protein_coding	benzoate 1%2C2-dioxygenase large subunit && PF00848:Ring hydroxylating alpha subunit (catalytic domain)|PF00355:Rieske [2Fe-2S] domain	-
ACX60_RS02455	105.47	106.687	100.603	47.7375	26.0078	24.3344	104.253	32.6932	1.69322	7.64639e-10	3.01937e-09	ACX60_RS02455	NC_999999999.1	501649	501999	+	351	protein_coding	GFA family protein && PF04828:Glutathione-dependent formaldehyde-activating enzyme	-
ACX60_RS02785	132.269	111.699	115.647	43.7594	46.5972	41.7161	119.872	44.0242	1.44284	8.26376e-10	3.25974e-09	ACX60_RS02785	NC_999999999.1	565551	566855	+	1305	protein_coding	TolC family protein && PF02321:Outer membrane efflux protein	OEP
ACX60_RS17055	189.327	186.881	205.908	76.9104	87.7762	104.29	194.038	89.6589	1.10856	1.16921e-09	4.58337e-09	ACX60_RS17055	NC_999999999.1	3614537	3615971	-	1435	protein_coding	PLP-dependent aminotransferase family protein && PF00155:Aminotransferase class I and II|PF00392:Bacterial regulatory proteins, gntR family	Aminotran_1_2
ACX60_RS12900	65.7024	73.0339	53.5924	21.2167	9.75291	4.63512	64.1095	11.8682	2.47218	1.32838e-09	5.18575e-09	ACX60_RS12900	NC_999999999.1	2698073	2699308	-	1236	protein_coding	aspartate aminotransferase family protein && PF00202:Aminotransferase class-III	Aminotran_3
ACX60_RS17635	85.586	103.107	110.005	23.8687	37.928	32.4458	99.566	31.4142	1.65184	1.46796e-09	5.69534e-09	ACX60_RS17635	NC_999999999.1	3737784	3738260	-	477	protein_coding	hypothetical protein && -	-
ACX60_RS05800	70.8894	65.1577	62.0543	15.9125	14.0875	16.2229	66.0338	15.4077	2.10303	1.51762e-09	5.88196e-09	ACX60_RS05800	NC_999999999.1	1254964	1255407	-	444	protein_coding	DUF2726 domain-containing protein && PF10881:Protein of unknown function (DUF2726)	-
ACX60_RS15975	150.424	152.512	170.179	76.9104	68.2704	60.2566	157.705	68.4791	1.20607	1.8005e-09	6.94977e-09	ACX60_RS15975	NC_999999999.1	3380628	3381887	+	1260	protein_coding	hypothetical protein && -	-
ACX60_RS19865	65.7024	74.4659	61.1141	15.9125	17.3385	15.0641	67.0941	16.105	2.05963	2.1377e-09	8.20939e-09	ACX60_RS19865	NC_999999999.1	1920859	1920990	+	132	protein_coding	TetR family transcriptional regulator && -	-
ACX60_RS14915	207.481	172.56	165.478	88.8448	83.4416	78.797	181.84	83.6945	1.12122	2.83877e-09	1.08246e-08	filE	NC_999999999.1	3149191	3150543	-	1353	protein_coding	putative pilus assembly protein FilE && -	-
ACX60_RS02950	114.979	110.983	92.1413	37.1292	24.9241	45.1924	106.034	35.7486	1.57694	3.38854e-09	1.28302e-08	ACX60_RS02950	NC_999999999.1	601421	601654	-	234	protein_coding	helix-turn-helix transcriptional regulator && -	-
ACX60_RS01170	196.243	168.98	136.331	67.6281	55.2665	84.5909	167.185	69.1618	1.27712	3.63987e-09	1.3768e-08	ACX60_RS01170	NC_999999999.1	252515	252721	-	207	protein_coding	DUF6500 family protein && -	-
ACX60_RS05550	166.85	221.25	200.266	84.8666	99.6964	90.3848	196.122	91.6493	1.09632	3.67897e-09	1.3902e-08	ACX60_RS05550	NC_999999999.1	1187646	1188665	+	1020	protein_coding	AraC family transcriptional regulator && PF12833:Helix-turn-helix domain|PF12625:Arabinose-binding domain of AraC transcription regulator, N-term	-
ACX60_RS03735	178.953	182.585	173	94.1489	86.6926	64.8917	178.179	81.9111	1.12559	3.72644e-09	1.40533e-08	ACX60_RS03735	NC_999999999.1	771957	772583	-	627	protein_coding	lysophospholipid acyltransferase family protein && PF01553:Acyltransferase	Acyltransferase
ACX60_RS01850	174.63	184.017	168.299	80.8885	78.0233	89.2261	175.649	82.7126	1.08813	3.93386e-09	1.47674e-08	ACX60_RS01850	NC_999999999.1	390018	390326	+	309	protein_coding	hypothetical protein && -	-
ACX60_RS12320	76.941	113.131	93.0815	26.5208	35.7607	25.4932	94.3844	29.2582	1.68625	4.02468e-09	1.50726e-08	ACX60_RS12320	NC_999999999.1	2589870	2590187	-	318	protein_coding	hypothetical protein && -	-
ACX60_RS14800	51.8703	75.1819	66.7554	23.8687	6.50194	4.63512	64.6025	11.6686	2.51975	4.06617e-09	1.52129e-08	ACX60_RS14800	NC_999999999.1	3130709	3130785	-	77	protein_coding	tRNA-Pro && -	-
ACX60_RS04280	176.359	242.73	216.25	106.083	107.282	88.0673	211.78	100.478	1.07859	4.65545e-09	1.72976e-08	ACX60_RS04280	NC_999999999.1	902140	902397	-	258	protein_coding	YjhX family toxin && -	-
ACX60_RS10945	184.14	228.41	212.489	112.714	99.6964	95.02	208.346	102.477	1.02861	4.94313e-09	1.83124e-08	ACX60_RS10945	NC_999999999.1	2293824	2295119	-	1296	protein_coding	acyl-CoA dehydrogenase family protein && PF08028:Acyl-CoA dehydrogenase, C-terminal domain	Acyl-CoA_dh_2
ACX60_RS08025	56.1928	78.046	74.2771	23.8687	16.2549	9.27024	69.5053	16.4646	2.09671	5.02567e-09	1.85817e-08	ACX60_RS08025	NC_999999999.1	1702501	1703907	+	1407	protein_coding	amino acid permease && PF00324:Amino acid permease	AA_permease
ACX60_RS03570	154.746	153.944	183.342	76.9104	69.354	76.4795	164.011	74.248	1.14314	5.07039e-09	1.87287e-08	ACX60_RS03570	NC_999999999.1	739738	740487	-	750	protein_coding	DUF4850 domain-containing protein && PF16142:Domain of unknown function (DUF4850)	-
ACX60_RS10735	73.4829	94.5144	89.3206	29.1729	18.4222	30.1283	85.7727	25.9078	1.73852	5.17477e-09	1.90769e-08	ACX60_RS10735	NC_999999999.1	2246667	2247362	+	696	protein_coding	Crp/Fnr family transcriptional regulator && PF00027:Cyclic nucleotide-binding domain|PF13545:Crp-like helix-turn-helix domain	cNMP_binding
ACX60_RS03665	115.844	102.391	110.005	45.0854	45.5136	26.6519	109.413	39.0836	1.4863	6.23257e-09	2.28427e-08	ACX60_RS03665	NC_999999999.1	758619	759611	-	993	protein_coding	fatty acid desaturase family protein && PF00487:Fatty acid desaturase	-
ACX60_RS15150	122.76	128.883	137.272	60.9979	52.0155	47.51	129.638	53.5078	1.28112	6.40686e-09	2.34359e-08	ACX60_RS15150	NC_999999999.1	3200554	3200982	-	429	protein_coding	DedA family protein && PF09335:SNARE associated Golgi protein	-
ACX60_RS06090	107.199	114.563	120.348	53.0417	34.677	42.8749	114.036	43.5312	1.39981	7.81048e-09	2.84326e-08	ACX60_RS06090	NC_999999999.1	1316276	1318033	+	1758	protein_coding	ATPase%2C T2SS/T4P/T4SS family && PF00437:Type II/IV secretion system protein|PF05157:Type II secretion system (T2SS), protein E, N-terminal domain	-
ACX60_RS11845	188.462	191.893	194.625	115.366	58.5175	82.2734	191.66	85.3855	1.17954	9.73907e-09	3.51482e-08	ACX60_RS11845	NC_999999999.1	2495192	2496142	-	951	protein_coding	3-hydroxyacyl-CoA dehydrogenase NAD-binding domain-containing protein && PF00725:3-hydroxyacyl-CoA dehydrogenase, C-terminal domain|PF02737:3-hydroxyacyl-CoA dehydrogenase, NAD binding domain	3HCDH_N
ACX60_RS02940	465.104	417.439	424.978	176.363	89.9435	84.5909	435.84	116.966	1.90263	1.14221e-08	4.10652e-08	ACX60_RS02940	NC_999999999.1	599927	600469	+	543	protein_coding	hypothetical protein && -	-
ACX60_RS02920	157.34	193.325	158.897	75.5844	74.7723	86.9085	169.854	79.0884	1.10551	1.27189e-08	4.54677e-08	ACX60_RS02920	NC_999999999.1	595702	596730	-	1029	protein_coding	hypothetical protein && -	-
ACX60_RS04790	39.7672	48.6892	48.8913	2.65208	5.41828	11.5878	45.7826	6.55272	2.78271	1.34563e-08	4.80127e-08	ACX60_RS04790	NC_999999999.1	1019804	1020505	-	702	protein_coding	TnsD family Tn7-like transposition protein && PF15978:Tn7-like transposition protein D	-
ACX60_RS15905	108.063	95.9465	128.81	57.0198	23.8405	28.9695	110.94	36.6099	1.61846	1.38351e-08	4.93178e-08	ACX60_RS15905	NC_999999999.1	3363550	3364308	-	759	protein_coding	hypothetical protein && -	-
ACX60_RS02485	353.583	247.742	334.717	201.558	120.286	120.513	312.014	147.452	1.08735	1.42278e-08	5.06219e-08	ACX60_RS02485	NC_999999999.1	507448	509061	+	1614	protein_coding	acetyl-CoA carboxylase carboxyltransferase subunit && PF01039:Carboxyl transferase domain	Carboxyl_trans
ACX60_RS09520	121.031	127.451	139.152	68.9542	41.179	46.3512	129.211	52.1614	1.32119	1.46629e-08	5.20718e-08	ACX60_RS09520	NC_999999999.1	2015590	2015964	-	375	protein_coding	TonB C-terminal domain-containing protein && PF13103:TonB C terminal	-
ACX60_RS05705	108.063	94.5144	74.2771	34.4771	29.2587	28.9695	92.2849	30.9018	1.5856	1.53821e-08	5.44722e-08	ACX60_RS05705	NC_999999999.1	1227699	1229591	+	1893	protein_coding	DUF4105 domain-containing protein && PF13387:Domain of unknown function (DUF4105)	-
ACX60_RS01100	110.657	88.0703	112.826	29.1729	46.5972	33.6046	103.851	36.4583	1.49537	1.57751e-08	5.58116e-08	ACX60_RS01100	NC_999999999.1	240908	241828	+	921	protein_coding	LysR family transcriptional regulator && PF03466:LysR substrate binding domain|PF00126:Bacterial regulatory helix-turn-helix protein, lysR family	LysR_substrate
ACX60_RS12985	190.191	189.745	173.94	95.475	95.3618	84.5909	184.625	91.8092	1.0097	1.62491e-08	5.74348e-08	ACX60_RS12985	NC_999999999.1	2718002	2718880	+	879	protein_coding	LysR family transcriptional regulator && PF00126:Bacterial regulatory helix-turn-helix protein, lysR family|PF03466:LysR substrate binding domain	LysR_substrate
ACX60_RS14075	164.256	186.881	175.821	80.8885	97.5291	73.0031	175.652	83.8069	1.06536	1.87043e-08	6.56826e-08	ACX60_RS14075	NC_999999999.1	2970918	2971478	+	561	protein_coding	hypothetical protein && -	-
ACX60_RS02365	151.288	166.832	147.614	58.3458	70.4377	82.2734	155.245	70.3523	1.13853	1.88534e-08	6.61448e-08	ACX60_RS02365	NC_999999999.1	482938	483822	+	885	protein_coding	energy transducer TonB && PF03544:Gram-negative bacterial TonB protein C-terminal	-
ACX60_RS04730	114.115	169.696	174.88	72.9323	67.1867	40.5573	152.897	60.2254	1.34873	2.26716e-08	7.93191e-08	ACX60_RS04730	NC_999999999.1	1005130	1007337	+	2208	protein_coding	TonB-dependent siderophore receptor && PF07715:TonB-dependent Receptor Plug Domain|PF00593:TonB dependent receptor	TonB_dep_Rec
ACX60_RS12800	92.5021	60.8616	91.2011	31.825	8.66926	23.1756	81.5216	21.2233	1.96347	2.54493e-08	8.87083e-08	ACX60_RS12800	NC_999999999.1	2674006	2675892	+	1887	protein_coding	feruloyl-CoA synthase && PF00501:AMP-binding enzyme	AMP-binding
ACX60_RS18490	68.2959	94.5144	90.2608	25.1948	26.0078	31.2871	84.3571	27.4965	1.61692	3.17105e-08	1.09622e-07	ACX60_RS18490	NC_999999999.1	3914055	3914516	-	462	protein_coding	thermonuclease family protein && PF00565:Staphylococcal nuclease homologue	-
ACX60_RS16115	114.115	111.699	89.3206	50.3896	27.0914	38.2397	105.045	38.5736	1.46244	3.64108e-08	1.24615e-07	ACX60_RS16115	NC_999999999.1	3411379	3412275	-	897	protein_coding	LysR family transcriptional regulator && PF03466:LysR substrate binding domain|PF00126:Bacterial regulatory helix-turn-helix protein, lysR family	LysR_substrate
ACX60_RS04650	134.863	168.264	169.239	90.1708	42.2626	63.7329	157.455	65.3888	1.2828	3.78277e-08	1.28997e-07	ACX60_RS04650	NC_999999999.1	983329	983967	-	639	protein_coding	P-loop NTPase fold protein && PF07693:KAP family P-loop domain	-
ACX60_RS02830	158.204	144.636	168.299	67.6281	68.2704	84.5909	157.046	73.4965	1.09176	3.88937e-08	1.32393e-07	ACX60_RS02830	NC_999999999.1	579499	579828	+	330	protein_coding	hypothetical protein && -	-
ACX60_RS00835	124.489	131.747	115.647	42.4333	55.2665	59.0978	123.961	52.2659	1.24082	4.08411e-08	1.38772e-07	ACX60_RS00835	NC_999999999.1	180498	181295	+	798	protein_coding	FprA family A-type flavoprotein && PF00753:Metallo-beta-lactamase superfamily	Lactamase_B
ACX60_RS18610	74.3474	93.0824	96.8424	35.8031	23.8405	31.2871	88.0907	30.3102	1.54946	4.54211e-08	1.5378e-07	ACX60_RS18610	NC_999999999.1	3933780	3934949	-	1170	protein_coding	transposase && -	-
ACX60_RS04330	65.7024	72.3179	81.7989	22.5427	26.0078	18.5405	73.273	22.3636	1.70797	4.61567e-08	1.55991e-07	ACX60_RS04330	NC_999999999.1	909610	910227	+	618	protein_coding	TetR/AcrR family transcriptional regulator && PF00440:Bacterial regulatory proteins, tetR family	TetR_N
ACX60_RS08515	64.8379	53.7014	62.0543	15.9125	14.0875	17.3817	60.1979	15.7939	1.93033	5.11663e-08	1.72612e-07	ACX60_RS08515	NC_999999999.1	1805976	1806503	+	528	protein_coding	nuclear transport factor 2 family protein && PF13577:SnoaL-like domain	-
ACX60_RS03465	155.611	183.301	192.744	82.2146	100.78	74.1619	177.219	85.7189	1.04405	5.98937e-08	2.0062e-07	ACX60_RS03465	NC_999999999.1	719119	720027	-	909	protein_coding	DUF1853 family protein && PF08907:Domain of unknown function (DUF1853)	-
ACX60_RS11495	114.979	105.971	94.9619	47.7375	39.0117	39.3985	105.304	42.0492	1.33136	6.25426e-08	2.09307e-07	ACX60_RS11495	NC_999999999.1	2412504	2414084	+	1581	protein_coding	aldehyde dehydrogenase (NADP(+)) && PF00171:Aldehyde dehydrogenase family	Aldedh
ACX60_RS01245	76.0765	80.1941	85.5598	25.1948	27.0914	30.1283	80.6101	27.4715	1.5495	6.27559e-08	2.09835e-07	ACX60_RS01245	NC_999999999.1	263427	264431	-	1005	protein_coding	AraC family transcriptional regulator && PF12625:Arabinose-binding domain of AraC transcription regulator, N-term|PF12833:Helix-turn-helix domain	-
ACX60_RS00420	123.624	117.427	124.109	45.0854	60.6848	50.9863	121.72	52.2522	1.21191	7.18603e-08	2.38167e-07	ACX60_RS00420	NC_999999999.1	92824	93447	-	624	protein_coding	LysE family translocator && PF01810:LysE type translocator	-
ACX60_RS01905	127.082	145.352	132.571	79.5625	44.4299	49.8275	135.002	57.94	1.23619	9.37889e-08	3.08947e-07	ACX60_RS01905	NC_999999999.1	400833	402017	+	1185	protein_coding	tetracycline resistance MFS efflux pump && PF07690:Major Facilitator Superfamily	MFS_1
ACX60_RS18665	98.5536	68.7378	80.8587	27.8469	31.4261	24.3344	82.7167	27.8691	1.56421	1.04637e-07	3.43482e-07	trbK	NC_999999999.1	3944203	3944439	+	237	protein_coding	entry exclusion lipoprotein TrbK && -	-
ACX60_RS13390	189.327	219.102	237.875	92.8229	85.6089	140.212	215.434	106.215	1.019	1.25286e-07	4.07648e-07	ACX60_RS13390	NC_999999999.1	2817882	2818370	+	489	protein_coding	hypothetical protein && PF05728:Uncharacterised protein family (UPF0227)	-
ACX60_RS08830	75.212	95.2304	63.9348	23.8687	31.4261	22.0168	78.1257	25.7705	1.5994	1.94608e-07	6.25762e-07	ACX60_RS08830	NC_999999999.1	1870511	1871854	+	1344	protein_coding	MFS transporter && PF07690:Major Facilitator Superfamily	MFS_1
ACX60_RS12770	88.1795	103.107	63.9348	39.7812	21.6731	23.1756	85.0736	28.21	1.61483	1.94973e-07	6.26402e-07	ACX60_RS12770	NC_999999999.1	2667800	2668744	+	945	protein_coding	PDR/VanB family oxidoreductase && PF00111:2Fe-2S iron-sulfur cluster binding domain	Fer2
ACX60_RS14130	100.283	82.3421	82.7391	38.4552	29.2587	32.4458	88.4546	33.3866	1.41231	2.10256e-07	6.74929e-07	ACX60_RS14130	NC_999999999.1	2983370	2984554	-	1185	protein_coding	porin && -	-
ACX60_RS08490	52.7348	63.0096	47.9511	19.8906	5.41828	13.9054	54.5652	13.0714	2.09651	2.26301e-07	7.23358e-07	ACX60_RS08490	NC_999999999.1	1800916	1802265	-	1350	protein_coding	MFS transporter && PF07690:Major Facilitator Superfamily	MFS_1
ACX60_RS11365	98.5536	128.167	94.0217	54.3677	37.928	37.081	106.914	43.1255	1.32458	2.40858e-07	7.67289e-07	pobR	NC_999999999.1	2385470	2386285	+	816	protein_coding	IclR family transcriptional regulator PobR && PF01614:Bacterial transcriptional regulator|PF09339:IclR helix-turn-helix domain	IclR
ACX60_RS07515	64.8379	64.4416	50.7717	14.5865	20.5895	16.2229	60.0171	17.133	1.80202	2.67586e-07	8.45302e-07	ACX60_RS07515	NC_999999999.1	1609367	1609780	+	414	protein_coding	hypothetical protein && -	-
ACX60_RS19770	144.372	180.437	198.386	66.3021	86.6926	99.6551	174.398	84.2166	1.04363	2.73216e-07	8.60928e-07	ACX60_RS19770	NC_999999999.1	1608245	1608478	-	234	protein_coding	hypothetical protein && -	-
ACX60_RS08610	117.573	148.216	123.168	71.6062	59.6011	40.5573	129.652	57.2549	1.18881	3.68831e-07	1.1469e-06	ACX60_RS08610	NC_999999999.1	1827943	1828737	+	795	protein_coding	TorF family putative porin && PF09694:Bacterial protein of unknown function (Gcw_chp)	-
ACX60_RS18280	145.237	162.536	176.761	104.757	43.3463	61.4153	161.511	69.8396	1.22515	3.86609e-07	1.19824e-06	ACX60_RS18280	NC_999999999.1	3875309	3876967	+	1659	protein_coding	hypothetical protein && -	-
ACX60_RS13435	136.592	152.512	166.418	64.976	58.5175	92.7024	151.841	72.0653	1.07426	4.35289e-07	1.3414e-06	ACX60_RS13435	NC_999999999.1	2826470	2827279	+	810	protein_coding	rhomboid family intramembrane serine protease && PF01694:Rhomboid family	Rhomboid
ACX60_RS03790	39.7672	32.9368	50.7717	9.28229	8.66926	5.7939	41.1586	7.91515	2.37795	4.86483e-07	1.49672e-06	ACX60_RS03790	NC_999999999.1	785221	785805	+	585	protein_coding	class I SAM-dependent methyltransferase && PF12847:Methyltransferase domain	-
ACX60_RS13200	95.0956	108.835	129.75	43.7594	54.1828	45.1924	111.227	47.7115	1.21434	4.96458e-07	1.52368e-06	ACX60_RS13200	NC_999999999.1	2772725	2773042	-	318	protein_coding	hypothetical protein && -	-
ACX60_RS10590	51.0058	55.8494	51.7119	6.63021	14.0875	19.6993	52.8557	13.4723	1.95311	5.70144e-07	1.73993e-06	ACX60_RS10590	NC_999999999.1	2218976	2219155	+	180	protein_coding	hypothetical protein && -	-
ACX60_RS10620	131.405	129.599	129.75	60.9979	52.0155	73.0031	130.251	62.0055	1.07276	5.84814e-07	1.78182e-06	ACX60_RS10620	NC_999999999.1	2223900	2224799	+	900	protein_coding	LysR family transcriptional regulator && PF03466:LysR substrate binding domain|PF00126:Bacterial regulatory helix-turn-helix protein, lysR family	LysR_substrate
ACX60_RS10890	156.475	139.624	132.571	74.2583	60.6848	77.6383	142.89	70.8605	1.01572	7.22239e-07	2.17942e-06	ACX60_RS10890	NC_999999999.1	2280960	2281850	+	891	protein_coding	LysR family transcriptional regulator && PF00126:Bacterial regulatory helix-turn-helix protein, lysR family|PF03466:LysR substrate binding domain	LysR_substrate
ACX60_RS12850	67.4314	56.5654	62.0543	22.5427	21.6731	15.0641	62.0171	19.76	1.65168	7.95976e-07	2.38947e-06	ACX60_RS12850	NC_999999999.1	2686576	2687934	+	1359	protein_coding	MFS transporter && PF07690:Major Facilitator Superfamily	MFS_1
ACX60_RS07710	121.895	168.264	135.391	84.8666	60.6848	52.1451	141.85	65.8988	1.11848	7.96916e-07	2.38948e-06	ACX60_RS07710	NC_999999999.1	1640842	1641549	-	708	protein_coding	hypothetical protein && -	-
ACX60_RS12065	93.3666	85.9222	73.3369	38.4552	30.3424	30.1283	84.2086	32.9753	1.36137	8.29677e-07	2.48377e-06	ACX60_RS12065	NC_999999999.1	2537822	2538211	-	390	protein_coding	hypothetical protein && -	-
ACX60_RS19995	71.7539	80.9101	73.3369	21.2167	30.3424	31.2871	75.3336	27.6154	1.43975	9.53059e-07	2.84186e-06	ACX60_RS19995	NC_999999999.1	1027415	1027540	+	126	protein_coding	KGW motif small protein && -	-
ACX60_RS11080	117.573	90.9343	100.603	39.7812	53.0992	38.2397	103.037	43.7067	1.22888	9.92114e-07	2.95598e-06	ACX60_RS11080	NC_999999999.1	2318990	2319910	-	921	protein_coding	LysR family transcriptional regulator && PF03466:LysR substrate binding domain|PF00126:Bacterial regulatory helix-turn-helix protein, lysR family	LysR_substrate
ACX60_RS01120	124.489	109.551	129.75	60.9979	56.3502	55.6214	121.263	57.6565	1.07198	1.05347e-06	3.13139e-06	ACX60_RS01120	NC_999999999.1	244147	245148	-	1002	protein_coding	aldo/keto reductase && -	-
ACX60_RS11165	88.1795	85.9222	74.2771	31.825	40.0953	22.0168	82.793	31.3124	1.40035	1.06164e-06	3.15317e-06	ACX60_RS11165	NC_999999999.1	2338999	2339454	-	456	protein_coding	Lrp/AsnC family transcriptional regulator && PF13412:Winged helix-turn-helix DNA-binding|PF01037:AsnC family	AsnC_trans_reg
ACX60_RS04900	138.321	244.162	138.212	86.1927	68.2704	82.2734	173.565	78.9122	1.14667	1.10087e-06	3.26714e-06	ACX60_RS04900	NC_999999999.1	1039175	1039783	-	609	protein_coding	alpha/beta hydrolase && PF06821:Serine hydrolase	-
ACX60_RS04125	71.7539	90.2183	86.5	43.7594	24.9241	26.6519	82.8241	31.7785	1.39926	1.39924e-06	4.10104e-06	ACX60_RS04125	NC_999999999.1	866972	867337	-	366	protein_coding	hypothetical protein && -	-
ACX60_RS08460	83.857	86.6382	106.245	38.4552	42.2626	34.7634	92.2466	38.4937	1.25642	1.41692e-06	4.14643e-06	ACX60_RS08460	NC_999999999.1	1794665	1795585	-	921	protein_coding	LysR family transcriptional regulator && PF03466:LysR substrate binding domain|PF00126:Bacterial regulatory helix-turn-helix protein, lysR family	HTH_1
ACX60_RS08975	72.6184	82.3421	82.7391	33.151	19.5058	37.081	79.2332	29.9126	1.41516	1.52778e-06	4.45702e-06	ACX60_RS08975	NC_999999999.1	1901644	1902363	+	720	protein_coding	helix-turn-helix transcriptional regulator && PF00196:Bacterial regulatory proteins, luxR family	GerE
ACX60_RS13485	67.4314	79.478	86.5	26.5208	37.928	23.1756	77.8031	29.2081	1.40474	1.94808e-06	5.63094e-06	ACX60_RS13485	NC_999999999.1	2838136	2839812	+	1677	protein_coding	arylsulfatase && PF00884:Sulfatase	Sulfatase
ACX60_RS06530	62.2444	74.4659	84.6195	22.5427	32.5097	26.6519	73.7766	27.2348	1.42726	2.12909e-06	6.13536e-06	ACX60_RS06530	NC_999999999.1	1400110	1400619	-	510	protein_coding	GNAT family N-acetyltransferase && PF13302:Acetyltransferase (GNAT) domain	-
ACX60_RS18580	47.5478	28.6407	39.4891	7.95625	5.41828	10.429	38.5592	7.93452	2.28278	2.41247e-06	6.92027e-06	ACX60_RS18580	NC_999999999.1	3927163	3927567	-	405	protein_coding	hypothetical protein && -	-
ACX60_RS13205	86.4505	87.3542	68.6358	39.7812	28.1751	30.1283	80.8135	32.6949	1.31826	2.98694e-06	8.50995e-06	ACX60_RS13205	NC_999999999.1	2773339	2773680	-	342	protein_coding	hypothetical protein && -	-
ACX60_RS08965	86.4505	97.3785	99.663	51.7156	32.5097	41.7161	94.4973	41.9805	1.18174	4.2627e-06	1.19463e-05	ACX60_RS08965	NC_999999999.1	1900498	1900788	+	291	protein_coding	hypothetical protein && -	-
ACX60_RS17865	112.386	120.291	134.451	74.2583	50.9319	55.6214	122.376	60.2705	1.02983	4.3594e-06	1.21902e-05	ACX60_RS17865	NC_999999999.1	3792688	3794856	-	2169	protein_coding	phospholipase C%2C phosphocholine-specific && PF04185:Phosphoesterase family|PF05506:Domain of unknown function (DUF756)	Phosphoesterase
ACX60_RS02085	76.0765	120.291	88.3804	46.4114	40.0953	34.7634	94.916	40.4234	1.24146	4.68779e-06	1.30408e-05	ACX60_RS02085	NC_999999999.1	441254	441982	+	729	protein_coding	type 1 glutamine amidotransferase && PF00117:Glutamine amidotransferase class-I	GATase
ACX60_RS04925	91.6376	126.735	119.408	59.6719	43.3463	56.7802	112.593	53.2661	1.088	5.68722e-06	1.56824e-05	ACX60_RS04925	NC_999999999.1	1043717	1044133	+	417	protein_coding	PaaI family thioesterase && PF03061:Thioesterase superfamily	4HBT
ACX60_RS01455	69.1604	80.9101	58.2935	26.5208	21.6731	31.2871	69.4546	26.4937	1.39842	5.90884e-06	1.62461e-05	ACX60_RS01455	NC_999999999.1	304651	304726	-	76	protein_coding	tRNA-Glu && -	-
ACX60_RS19715	187.598	131.031	120.348	66.3021	66.1031	85.7497	146.326	72.7183	1.00737	7.25396e-06	1.98002e-05	ACX60_RS19715	NC_999999999.1	682160	682318	-	159	protein_coding	hypothetical protein && -	-
ACX60_RS03420	38.0382	45.8252	21.625	6.63021	10.8366	1.15878	35.1628	6.20852	2.4966	7.97629e-06	2.16934e-05	ACX60_RS03420	NC_999999999.1	708039	708677	-	639	protein_coding	hypothetical protein && -	-
ACX60_RS19825	74.3474	77.33	101.543	42.4333	37.928	26.6519	84.407	35.6711	1.24411	9.18745e-06	2.47867e-05	ACX60_RS19825	NC_999999999.1	1171472	1173418	+	1947	protein_coding	M43 family zinc metalloprotease && -	-
ACX60_RS18130	39.7672	42.2451	37.6087	5.30417	15.1712	9.27024	39.8737	9.9152	1.98092	9.24862e-06	2.49204e-05	ACX60_RS18130	NC_999999999.1	3847260	3848315	+	1056	protein_coding	aromatic ring-hydroxylating dioxygenase subunit alpha && PF00355:Rieske [2Fe-2S] domain	-
ACX60_RS16605	53.5993	55.8494	47.9511	19.8906	16.2549	17.3817	52.4666	17.8424	1.56434	9.3285e-06	2.5082e-05	ACX60_RS16605	NC_999999999.1	3521636	3522538	+	903	protein_coding	hypothetical protein && -	-
ACX60_RS12855	96.8246	95.2304	108.125	50.3896	44.4299	49.8275	100.06	48.2157	1.05408	9.55009e-06	2.56595e-05	garD	NC_999999999.1	2688005	2689552	+	1548	protein_coding	galactarate dehydratase && PF08666:SAF domain|PF04295:D-galactarate dehydratase / Altronate hydrolase, C terminus	-
ACX60_RS16445	90.773	119.575	99.663	51.7156	50.9319	46.3512	103.337	49.6662	1.06158	9.88857e-06	2.64747e-05	pilB	NC_999999999.1	3486267	3487979	+	1713	protein_coding	type IV-A pilus assembly ATPase PilB && PF05157:Type II secretion system (T2SS), protein E, N-terminal domain|PF00437:Type II/IV secretion system protein	-
ACX60_RS08355	93.3666	116.711	107.185	43.7594	37.928	66.0505	105.754	49.2459	1.10447	1.14145e-05	3.02808e-05	ACX60_RS08355	NC_999999999.1	1773883	1774560	-	678	protein_coding	DUF421 domain-containing protein && PF04239:Protein of unknown function (DUF421)	-
ACX60_RS17220	70.0249	58.7135	63.9348	25.1948	15.1712	32.4458	64.2244	24.2706	1.40983	1.60541e-05	4.20862e-05	ACX60_RS17220	NC_999999999.1	3651421	3651991	-	571	protein_coding	TetR/AcrR family transcriptional regulator && PF00440:Bacterial regulatory proteins, tetR family	TetR_N
ACX60_RS11835	69.1604	59.4295	75.2174	21.2167	20.5895	37.081	67.9358	26.2957	1.36314	1.68994e-05	4.41796e-05	ACX60_RS11835	NC_999999999.1	2493606	2494034	+	429	protein_coding	GNAT family N-acetyltransferase && PF13508:Acetyltransferase (GNAT) domain	-
ACX60_RS01870	72.6184	71.6018	70.5163	31.825	30.3424	30.1283	71.5788	30.7652	1.21984	1.77834e-05	4.6362e-05	ACX60_RS01870	NC_999999999.1	392910	393776	-	867	protein_coding	LysR family transcriptional regulator && PF00126:Bacterial regulatory helix-turn-helix protein, lysR family|PF03466:LysR substrate binding domain	LysR_substrate
ACX60_RS07820	125.353	117.427	102.484	76.9104	45.5136	50.9863	115.088	57.8034	1.00729	2.24699e-05	5.78608e-05	ACX60_RS07820	NC_999999999.1	1666890	1667753	+	864	protein_coding	DMT family transporter && PF00892:EamA-like transporter family	DUF6
ACX60_RS12365	45.8188	50.1213	62.0543	15.9125	16.2549	23.1756	52.6648	18.4476	1.50788	2.40624e-05	6.16252e-05	ACX60_RS12365	NC_999999999.1	2601062	2602360	+	1299	protein_coding	Y-family DNA polymerase && PF13438:Domain of unknown function (DUF4113)|PF11799:impB/mucB/samB family C-terminal domain|PF00817:impB/mucB/samB family	IMS
ACX60_RS18480	62.2444	69.4538	68.6358	29.1729	19.5058	33.6046	66.778	27.4278	1.29131	2.61311e-05	6.66521e-05	ACX60_RS18480	NC_999999999.1	3913095	3913388	-	294	protein_coding	hypothetical protein && -	-
ACX60_RS01190	32.8512	37.949	44.1902	13.2604	7.5856	11.5878	38.3301	10.8113	1.83899	2.76404e-05	7.03116e-05	ACX60_RS01190	NC_999999999.1	254882	255340	+	459	protein_coding	hypothetical protein && -	-
ACX60_RS03435	51.8703	42.2451	69.5761	18.5646	19.5058	19.6993	54.5638	19.2566	1.49407	2.78158e-05	7.07102e-05	ACX60_RS03435	NC_999999999.1	709790	710326	+	537	protein_coding	chemotaxis protein CheW && PF01584:CheW-like domain	-
ACX60_RS12845	99.4181	106.687	108.125	37.1292	68.2704	46.3512	104.743	50.5836	1.03749	2.90536e-05	7.35595e-05	gudD	NC_999999999.1	2684959	2686290	-	1332	protein_coding	glucarate dehydratase && PF13378:Enolase C-terminal domain-like	-
ACX60_RS11135	31.1222	34.3689	27.2663	9.28229	5.41828	6.95268	30.9191	7.21775	2.11955	3.06383e-05	7.72986e-05	ACX60_RS11135	NC_999999999.1	2330682	2331347	-	666	protein_coding	amino acid ABC transporter permease && PF00528:Binding-protein-dependent transport system inner membrane component	BPD_transp_1
ACX60_RS13895	44.9543	47.9732	53.5924	23.8687	13.0039	13.9054	48.84	16.926	1.54655	3.40887e-05	8.53349e-05	ACX60_RS13895	NC_999999999.1	2934236	2935273	+	1038	protein_coding	type IV pilus twitching motility protein PilT && PF00437:Type II/IV secretion system protein	-
ACX60_RS17640	64.8379	73.0339	66.7554	23.8687	37.928	23.1756	68.2091	28.3241	1.25886	3.50796e-05	8.76991e-05	ACX60_RS17640	NC_999999999.1	3738306	3738728	-	423	protein_coding	hypothetical protein && -	-
ACX60_RS04140	47.5478	31.5048	32.9076	14.5865	10.8366	3.47634	37.3201	9.63312	1.96903	3.74969e-05	9.35565e-05	ACX60_RS04140	NC_999999999.1	869538	869623	-	86	protein_coding	tRNA-Leu && -	-
ACX60_RS12785	53.5993	66.5897	47.0109	18.5646	22.7568	22.0168	55.7333	21.1127	1.4005	3.78634e-05	9.43461e-05	mhpT	NC_999999999.1	2670116	2671348	-	1233	protein_coding	3-(3-hydroxy-phenyl)propionate transporter MhpT && PF07690:Major Facilitator Superfamily	MFS_1
ACX60_RS08740	33.7157	38.665	33.8478	1.32604	4.33463	17.3817	35.4095	7.68079	2.1846	4.42151e-05	0.000109738	ACX60_RS08740	NC_999999999.1	1856305	1857207	+	903	protein_coding	bile acid:sodium symporter family protein && PF01758:Sodium Bile acid symporter family	-
ACX60_RS19080	18.1546	24.3446	15.9837	3.97812	0	1.15878	19.4943	1.7123	3.61185	4.82676e-05	0.000119169	ACX60_RS19080	NC_999999999.1	1027059	1027214	+	156	protein_coding	Bcr/CflA family drug resistance efflux transporter && -	-
ACX60_RS08600	94.2311	113.131	93.0815	63.65	35.7607	50.9863	100.148	50.1323	1.01339	5.88991e-05	0.000144379	ACX60_RS08600	NC_999999999.1	1825740	1826846	-	1107	protein_coding	muconate/chloromuconate family cycloisomerase && PF02746:Mandelate racemase / muconate lactonizing enzyme, N-terminal domain|PF13378:Enolase C-terminal domain-like	MR_MLE_N
ACX60_RS09350	44.9543	51.5533	42.3098	19.8906	10.8366	18.5405	46.2725	16.4226	1.51143	6.79178e-05	0.000165948	ACX60_RS09350	NC_999999999.1	1981018	1981935	+	918	protein_coding	DMT family transporter && PF00892:EamA-like transporter family	DUF6
ACX60_RS02885	43.2253	32.9368	37.6087	15.9125	8.66926	10.429	37.9236	11.6703	1.71638	7.24248e-05	0.000176162	radC	NC_999999999.1	588246	588965	-	720	protein_coding	DNA repair protein RadC && PF04002:RadC-like JAB domain	RadC
ACX60_RS07995	46.6833	100.959	77.0978	33.151	28.1751	32.4458	74.9132	31.2573	1.26938	7.90143e-05	0.00019145	ACX60_RS07995	NC_999999999.1	1698877	1699236	+	360	protein_coding	YcgJ family protein && PF05666:Fels-1 Prophage Protein-like	-
ACX60_RS07510	25.0707	23.6286	29.1467	7.95625	6.50194	1.15878	25.9487	5.20566	2.33163	8.10248e-05	0.000195944	ACX60_RS07510	NC_999999999.1	1608890	1609108	+	219	protein_coding	hypothetical protein && -	-
ACX60_RS08885	19.0191	27.2087	29.1467	7.95625	5.41828	1.15878	25.1248	4.84444	2.3994	9.1451e-05	0.000220171	ACX60_RS08885	NC_999999999.1	1883418	1884389	+	972	protein_coding	SDR family oxidoreductase && PF01370:NAD dependent epimerase/dehydratase family	Epimerase
ACX60_RS13210	70.0249	73.0339	81.7989	34.4771	34.677	38.2397	74.9526	35.7979	1.06381	9.77795e-05	0.000235107	ACX60_RS13210	NC_999999999.1	2773922	2774506	+	585	protein_coding	5-formyltetrahydrofolate cyclo-ligase && PF01812:5-formyltetrahydrofolate cyclo-ligase family	-
ACX60_RS18675	57.9219	32.2208	51.7119	14.5865	22.7568	9.27024	47.2849	15.5378	1.58985	0.000101159	0.00024246	ACX60_RS18675	NC_999999999.1	3945882	3946130	+	249	protein_coding	hypothetical protein && -	-
ACX60_RS00840	55.3283	67.3057	48.8913	26.5208	15.1712	27.8107	57.1751	23.1676	1.31858	0.000103181	0.000246993	ACX60_RS00840	NC_999999999.1	181387	181752	+	366	protein_coding	YkgJ family cysteine cluster protein && PF03692:Putative zinc- or iron-chelating domain	-
ACX60_RS13775	31.9867	36.5169	33.8478	7.95625	6.50194	15.0641	34.1171	9.84078	1.79439	0.00011083	0.000263965	ACX60_RS13775	NC_999999999.1	2906223	2906929	-	707	protein_coding	DUF1275 domain-containing protein && PF06912:Protein of unknown function (DUF1275)	-
ACX60_RS04135	78.67	107.403	83.6793	49.0635	26.0078	53.3039	89.9173	42.7917	1.08451	0.000111334	0.000264997	ACX60_RS04135	NC_999999999.1	867674	869437	+	1764	protein_coding	alkaline phosphatase D family protein && PF16655:PhoD-like phosphatase, N-terminal domain|PF09423:PhoD-like phosphatase	-
ACX60_RS18495	44.9543	45.1092	32.9076	17.2385	10.8366	13.9054	40.9903	13.9935	1.56719	0.000112149	0.000266769	ACX60_RS18495	NC_999999999.1	3914545	3914811	-	267	protein_coding	hypothetical protein && -	-
ACX60_RS18520	102.876	118.143	127.87	33.151	88.8599	39.3985	116.296	53.8031	1.09643	0.000112617	0.000267713	ACX60_RS18520	NC_999999999.1	3918080	3918505	-	426	protein_coding	hypothetical protein && -	-
ACX60_RS06535	7.78055	20.7645	15.9837	0	1.08366	0	14.8429	0.361219	5.1329	0.000126165	0.000297486	ACX60_RS06535	NC_999999999.1	1401349	1401903	+	555	protein_coding	TetR/AcrR family transcriptional regulator && PF00440:Bacterial regulatory proteins, tetR family	TetR_N
ACX60_RS11345	65.7024	70.1698	62.0543	18.5646	35.7607	32.4458	65.9755	28.9237	1.17637	0.00012627	0.000297547	ACX60_RS11345	NC_999999999.1	2379576	2380613	-	1038	protein_coding	putative 2-aminoethylphosphonate ABC transporter substrate-binding protein && PF13343:Bacterial extracellular solute-binding protein	-
ACX60_RS08735	57.9219	83.0581	67.6956	27.8469	36.8443	30.1283	69.5585	31.6065	1.1359	0.000127839	0.000300869	ACX60_RS08735	NC_999999999.1	1854590	1856230	+	1641	protein_coding	long-chain-fatty-acid--CoA ligase && PF13193:AMP-binding enzyme C-terminal domain|PF00501:AMP-binding enzyme	AMP-binding
ACX60_RS10690	51.8703	37.233	26.3261	14.5865	6.50194	13.9054	38.4764	11.6646	1.74058	0.000128576	0.000302414	ACX60_RS10690	NC_999999999.1	2237513	2238748	+	1236	protein_coding	SfnB family sulfur acquisition oxidoreductase && PF02770:Acyl-CoA dehydrogenase, middle domain|PF08028:Acyl-CoA dehydrogenase, C-terminal domain|PF02771:Acyl-CoA dehydrogenase, N-terminal domain	Acyl-CoA_dh_2
ACX60_RS05525	70.8894	56.5654	89.3206	38.4552	33.5934	25.4932	72.2585	32.5139	1.1508	0.000129111	0.000303482	ACX60_RS05525	NC_999999999.1	1181988	1182911	+	924	protein_coding	trypsin-like serine protease && PF00089:Trypsin	Trypsin
ACX60_RS01230	74.3474	75.8979	85.5598	34.4771	30.3424	48.6688	78.6017	37.8294	1.05373	0.00012996	0.000305288	ACX60_RS01230	NC_999999999.1	261539	262138	+	600	protein_coding	LysE family translocator && PF01810:LysE type translocator	-
ACX60_RS19790	73.4829	80.9101	83.6793	51.7156	35.7607	27.8107	79.3574	38.429	1.0577	0.000144569	0.000338133	ACX60_RS19790	NC_999999999.1	3431484	3431864	-	381	protein_coding	hypothetical protein && -	-
ACX60_RS08015	43.2253	60.1455	47.0109	27.8469	16.2549	13.9054	50.1272	19.3357	1.39623	0.000148458	0.000347014	gigD	NC_999999999.1	1700614	1701063	-	450	protein_coding	Lrp/AsnC family transcriptional regulator GigD && PF13412:Winged helix-turn-helix DNA-binding|PF01037:AsnC family	AsnC_trans_reg
ACX60_RS00315	57.0573	49.4053	59.2337	25.1948	13.0039	28.9695	55.2321	22.3894	1.31089	0.000154003	0.000359309	ACX60_RS00315	NC_999999999.1	68104	69447	+	1344	protein_coding	MATE family efflux transporter && PF01554:MatE	MatE
ACX60_RS14735	43.2253	51.5533	42.3098	19.8906	20.5895	11.5878	45.6961	17.356	1.40191	0.000184678	0.000425383	ACX60_RS14735	NC_999999999.1	3113759	3115144	-	1386	protein_coding	hypothetical protein && PF03349:Outer membrane protein transport protein (OMPP1/FadL/TodX)	-
ACX60_RS13630	23.3416	30.0728	13.163	5.30417	0	5.7939	22.1925	3.69936	2.63327	0.000186282	0.00042879	ACX60_RS13630	NC_999999999.1	2874798	2875727	-	930	protein_coding	VOC family protein && PF00903:Glyoxalase/Bleomycin resistance protein/Dioxygenase superfamily	Glyoxalase
ACX60_RS12170	73.4829	43.6771	57.3532	18.5646	22.7568	31.2871	58.1711	24.2028	1.25422	0.000243292	0.000553269	benE	NC_999999999.1	2553953	2555146	+	1194	protein_coding	benzoate/H(+) symporter BenE && PF03594:Benzoate membrane transport protein	-
ACX60_RS08550	63.9734	60.8616	83.6793	35.8031	17.3385	40.5573	69.5048	31.233	1.1607	0.000268456	0.000606113	tynA	NC_999999999.1	1812366	1814681	+	2316	protein_coding	primary-amine oxidase && PF01179:Copper amine oxidase, enzyme domain|PF07833:Copper amine oxidase N-terminal domain|PF02728:Copper amine oxidase, N3 domain|PF02727:Copper amine oxidase, N2 domain	-
ACX60_RS11520	44.0898	30.7888	31.9674	14.5865	10.8366	10.429	35.6153	11.9507	1.58345	0.000279349	0.000628827	ACX60_RS11520	NC_999999999.1	2417886	2418989	-	1104	protein_coding	FAD-binding oxidoreductase && PF01266:FAD dependent oxidoreductase	DAO
ACX60_RS12840	35.4447	44.3931	43.25	11.9344	17.3385	17.3817	41.0293	15.5515	1.39054	0.000361052	0.000800806	kdgD	NC_999999999.1	2683885	2684796	-	912	protein_coding	5-dehydro-4-deoxyglucarate dehydratase && PF00701:Dihydrodipicolinate synthetase family	-
ACX60_RS19610	19.8836	30.0728	18.8043	2.65208	8.66926	3.47634	22.9202	4.93256	2.18967	0.000385115	0.000852174	ACX60_RS19610	NC_999999999.1	3235427	3235549	+	123	protein_coding	hypothetical protein && -	-
ACX60_RS00920	73.4829	64.4416	53.5924	39.7812	20.5895	28.9695	63.839	29.7801	1.1169	0.000387091	0.000856046	sfnG	NC_999999999.1	198355	199467	-	1113	protein_coding	dimethyl sulfone monooxygenase SfnG && PF00296:Luciferase-like monooxygenase	-
ACX60_RS07015	28.5287	24.3446	31.9674	9.28229	6.50194	9.27024	28.2802	8.35149	1.76413	0.00039492	0.000871826	ACX60_RS07015	NC_999999999.1	1507603	1507821	+	219	protein_coding	hypothetical protein && -	-
ACX60_RS12695	29.3932	37.233	31.0272	10.6083	11.9202	10.429	32.5511	10.9859	1.5678	0.000445108	0.000979187	ACX60_RS12695	NC_999999999.1	2649490	2650452	-	963	protein_coding	metal-dependent hydrolase && PF10118:Predicted metal-dependent hydrolase	-
ACX60_RS05990	26.7997	27.2087	25.3859	3.97812	4.33463	12.7466	26.4647	7.01978	1.90635	0.00045997	0.0010107	ACX60_RS05990	NC_999999999.1	1293332	1293967	-	636	protein_coding	hypothetical protein && -	-
ACX60_RS15380	29.3932	24.3446	32.9076	15.9125	1.08366	5.7939	28.8818	7.59668	1.9779	0.000472608	0.00103546	ACX60_RS15380	NC_999999999.1	3252956	3253519	-	564	protein_coding	TetR/AcrR family transcriptional regulator && PF00440:Bacterial regulatory proteins, tetR family	TetR_N
ACX60_RS14680	22.4771	12.8883	13.163	0	1.08366	4.63512	16.1762	1.90626	3.04756	0.000478423	0.00104698	ACX60_RS14680	NC_999999999.1	3101788	3102078	+	291	protein_coding	Darcynin 1 && -	-
ACX60_RS13420	30.2577	27.2087	30.0869	9.28229	6.50194	11.5878	29.1844	9.12401	1.68194	0.000493098	0.00107785	ACX60_RS13420	NC_999999999.1	2822703	2823293	-	591	protein_coding	SPOR domain-containing protein && PF05036:Sporulation related domain	-
ACX60_RS19955	13.8321	23.6286	28.2065	2.65208	3.25097	8.11146	21.8891	4.6715	2.21611	0.00053277	0.00115987	ACX60_RS19955	NC_999999999.1	3199003	3199122	-	120	protein_coding	hypothetical protein && -	-
ACX60_RS18475	34.5802	38.665	32.9076	11.9344	11.9202	15.0641	35.3843	12.9729	1.44899	0.000543387	0.00118094	ACX60_RS18475	NC_999999999.1	3912658	3913059	-	402	protein_coding	hypothetical protein && -	-
ACX60_RS11490	46.6833	47.2572	70.5163	25.1948	29.2587	17.3817	54.8189	23.9451	1.1877	0.000553628	0.00120181	ACX60_RS11490	NC_999999999.1	2410780	2412351	+	1572	protein_coding	APC family permease && PF13520:Amino acid permease	-
ACX60_RS00215	22.4771	22.1966	18.8043	5.30417	0	8.11146	21.1593	4.47187	2.27223	0.000611145	0.00131682	ACX60_RS00215	NC_999999999.1	51669	52043	-	375	protein_coding	hypothetical protein && -	-
ACX60_RS01640	7.78055	15.7524	17.8641	1.32604	1.08366	1.15878	13.799	1.18949	3.54434	0.00063163	0.00135786	ACX60_RS01640	NC_999999999.1	345956	346429	+	474	protein_coding	GspH/FimT family pseudopilin && PF12019:Type II transport protein GspH|PF13544:Type IV pilin N-term methylation site GFxxxE	-
ACX60_RS11340	44.9543	42.2451	47.0109	23.8687	19.5058	13.9054	44.7367	19.0933	1.23484	0.000703695	0.00150422	ACX60_RS11340	NC_999999999.1	2378351	2379553	-	1203	protein_coding	ATP-binding cassette domain-containing protein && PF00005:ABC transporter	ABC_tran
ACX60_RS04905	336.293	607.184	406.174	249.296	174.469	245.661	449.883	223.142	1.01375	0.000758251	0.00161626	ACX60_RS04905	NC_999999999.1	1039814	1040821	-	1008	protein_coding	sulfate ABC transporter substrate-binding protein && PF13531:Bacterial extracellular solute-binding protein	-
ACX60_RS14720	30.2577	35.0849	40.4293	7.95625	17.3385	12.7466	35.2573	12.6804	1.45425	0.000761242	0.00162081	ACX60_RS14720	NC_999999999.1	3110051	3111076	-	1026	protein_coding	fatty acid desaturase && -	-
ACX60_RS01250	40.6317	44.3931	31.9674	5.30417	15.1712	22.0168	38.9974	14.1641	1.44397	0.000837112	0.00177235	ACX60_RS01250	NC_999999999.1	264541	265179	+	639	protein_coding	hypothetical protein && -	-
ACX60_RS10700	24.2061	35.0849	33.8478	9.28229	14.0875	8.11146	31.0463	10.4938	1.55629	0.000839545	0.00177551	ACX60_RS10700	NC_999999999.1	2239984	2241396	+	1413	protein_coding	LLM class flavin-dependent oxidoreductase && PF00296:Luciferase-like monooxygenase	-
ACX60_RS17050	41.4963	40.813	59.2337	25.1948	15.1712	20.858	47.181	20.408	1.21561	0.000853461	0.00180292	ACX60_RS17050	NC_999999999.1	3613872	3614522	+	651	protein_coding	ATP-binding protein && PF01078:Magnesium chelatase, subunit ChlI|PF13335:Magnesium chelatase, subunit ChlI C-terminal	-
ACX60_RS11900	53.5993	64.4416	55.4728	27.8469	19.5058	35.9222	57.8379	27.7583	1.06667	0.000880028	0.00185696	ACX60_RS11900	NC_999999999.1	2507400	2507867	+	468	protein_coding	Lrp/AsnC family transcriptional regulator && PF01037:AsnC family|PF13412:Winged helix-turn-helix DNA-binding	AsnC_trans_reg
ACX60_RS12265	45.8188	60.8616	38.5489	22.5427	24.9241	16.2229	48.4097	21.2299	1.19563	0.000881398	0.00185881	ACX60_RS12265	NC_999999999.1	2577890	2578234	-	345	protein_coding	hypothetical protein && -	-
ACX60_RS12755	37.1737	30.7888	34.788	11.9344	14.0875	12.7466	34.2502	12.9228	1.3993	0.000912786	0.00192072	ACX60_RS12755	NC_999999999.1	2663561	2664841	-	1281	protein_coding	OprD family outer membrane porin && PF03573:outer membrane porin, OprD family	-
ACX60_RS13490	54.4638	57.9975	54.5326	31.825	16.2549	31.2871	55.6646	26.4556	1.08675	0.000949262	0.0019875	ACX60_RS13490	NC_999999999.1	2839809	2840816	+	1008	protein_coding	formylglycine-generating enzyme family protein && PF03781:Sulfatase-modifying factor enzyme 1	DUF323
ACX60_RS17930	21.6126	45.1092	15.0435	10.6083	6.50194	5.7939	27.2551	7.63472	1.86553	0.00101033	0.00210717	ACX60_RS17930	NC_999999999.1	3805894	3806862	+	969	protein_coding	sulfonate ABC transporter substrate-binding protein && PF09084:NMT1/THI5 like	-
ACX60_RS20000	95.0956	78.762	65.8152	62.3239	22.7568	35.9222	79.8909	40.3343	1.00593	0.00118191	0.00244478	ACX60_RS20000	NC_999999999.1	1173429	1174757	+	1329	protein_coding	type I secretion C-terminal target domain-containing protein && -	-
ACX60_RS02970	19.0191	24.3446	9.40217	5.30417	3.25097	2.31756	17.5886	3.62423	2.31102	0.00134535	0.00276467	ACX60_RS02970	NC_999999999.1	607749	607964	-	216	protein_coding	hypothetical protein && -	-
ACX60_RS19075	39.7672	40.097	21.625	14.5865	11.9202	11.5878	33.8298	12.6982	1.4269	0.00136249	0.0027938	ACX60_RS19075	NC_999999999.1	1017328	1017934	+	607	protein_coding	transposase && -	-
ACX60_RS01885	18.1546	20.0485	16.9239	5.30417	2.16731	5.7939	18.3757	4.42179	2.07685	0.00148045	0.00301604	ACX60_RS01885	NC_999999999.1	396082	396291	+	210	protein_coding	YciI family protein && -	-
ACX60_RS12360	19.8836	39.381	46.0706	14.5865	11.9202	12.7466	35.1118	13.0844	1.42879	0.00152524	0.00309892	umuD	NC_999999999.1	2600564	2601058	+	495	protein_coding	translesion error-prone DNA polymerase V autoproteolytic subunit && PF00717:Peptidase S24-like	Peptidase_S24
ACX60_RS06800	55.3283	54.4174	43.25	29.1729	23.8405	22.0168	50.9986	25.0101	1.03734	0.00169483	0.0034159	ACX60_RS06800	NC_999999999.1	1457296	1458135	+	840	protein_coding	type 1 glutamine amidotransferase domain-containing protein && PF17124:ThiJ/PfpI family-like	-
ACX60_RS08890	37.1737	32.9368	33.8478	14.5865	10.8366	17.3817	34.6528	14.2682	1.28433	0.0019088	0.00383078	ACX60_RS08890	NC_999999999.1	1884423	1885799	+	1377	protein_coding	MFS transporter && PF07690:Major Facilitator Superfamily	MFS_1
ACX60_RS04770	24.2061	12.8883	31.0272	3.97812	5.41828	9.27024	22.7072	6.22222	1.84581	0.00194573	0.00390202	ACX60_RS04770	NC_999999999.1	1016686	1017105	-	420	protein_coding	transposase && PF13359:DDE superfamily endonuclease	-
ACX60_RS19885	20.7481	20.0485	13.163	3.97812	7.5856	0	17.9866	3.85457	2.20847	0.00198229	0.00396564	ACX60_RS19885	NC_999999999.1	2131992	2132267	-	276	protein_coding	hypothetical protein && -	-
ACX60_RS11525	48.4123	25.7767	40.4293	21.2167	14.0875	12.7466	38.2061	16.0169	1.25964	0.00246649	0.00486723	ACX60_RS11525	NC_999999999.1	2418986	2419918	-	933	protein_coding	4-hydroxyproline epimerase && PF05544:Proline racemase	-
ACX60_RS13130	33.7157	41.5291	31.0272	19.8906	8.66926	16.2229	35.424	14.9276	1.26971	0.00255764	0.00503656	ACX60_RS13130	NC_999999999.1	2761718	2762119	-	402	protein_coding	YraN family protein && PF02021:Uncharacterised protein family UPF0102	-
ACX60_RS01130	52.7348	42.2451	31.9674	15.9125	18.4222	23.1756	42.3158	19.1701	1.13992	0.00256453	0.00504749	ACX60_RS01130	NC_999999999.1	246285	247085	-	801	protein_coding	GNAT family N-acetyltransferase && PF13508:Acetyltransferase (GNAT) domain	-
ACX60_RS05405	24.2061	32.9368	37.6087	9.28229	14.0875	13.9054	31.5839	12.4251	1.33385	0.00267603	0.00525127	ACX60_RS05405	NC_999999999.1	1152630	1153001	-	372	protein_coding	hypothetical protein && -	-
ACX60_RS13140	41.4963	40.097	51.7119	26.5208	17.3385	19.6993	44.4351	21.1862	1.07589	0.00267641	0.00525127	ACX60_RS13140	NC_999999999.1	2763244	2763630	+	387	protein_coding	hypothetical protein && -	-
ACX60_RS02740	44.0898	43.6771	36.6685	17.2385	24.9241	15.0641	41.4784	19.0756	1.11484	0.00278318	0.00544661	ACX60_RS02740	NC_999999999.1	555416	556297	-	882	protein_coding	CopD family protein && PF05425:Copper resistance protein D	-
ACX60_RS18285	51.0058	47.2572	46.0706	34.4771	16.2549	19.6993	48.1112	23.4771	1.05466	0.00278889	0.00545495	umuD	NC_999999999.1	3877249	3877752	+	504	protein_coding	translesion error-prone DNA polymerase V autoproteolytic subunit && PF00717:Peptidase S24-like	Peptidase_S24
ACX60_RS09035	25.9352	25.0606	17.8641	3.97812	7.5856	10.429	22.9533	7.33091	1.63328	0.00289734	0.00562337	ACX60_RS09035	NC_999999999.1	1916134	1916442	+	309	protein_coding	helix-turn-helix domain-containing protein && PF01381:Helix-turn-helix	HTH_3
ACX60_RS08825	23.3416	33.6529	35.7282	14.5865	9.75291	12.7466	30.9076	12.362	1.33233	0.00292252	0.00566351	ACX60_RS08825	NC_999999999.1	1869336	1870214	-	879	protein_coding	SMP-30/gluconolactonase/LRE family protein && PF08450:SMP-30/Gluconolaconase/LRE-like region	-
ACX60_RS09185	25.9352	24.3446	44.1902	13.2604	9.75291	13.9054	31.49	12.3062	1.35311	0.00314573	0.00607424	ACX60_RS09185	NC_999999999.1	1946624	1947967	+	1344	protein_coding	MFS transporter && PF07690:Major Facilitator Superfamily	MFS_1
ACX60_RS13645	28.5287	14.3204	29.1467	7.95625	3.25097	11.5878	23.9986	7.59834	1.66168	0.00342923	0.00658796	ACX60_RS13645	NC_999999999.1	2877580	2877879	-	300	protein_coding	hypothetical protein && -	-
ACX60_RS08910	44.9543	42.9611	46.0706	25.1948	19.5058	22.0168	44.662	22.2391	1.01118	0.00345823	0.0066403	ACX60_RS08910	NC_999999999.1	1889419	1890438	+	1020	protein_coding	ABC transporter substrate-binding protein && PF01497:Periplasmic binding protein	Peripla_BP_2
ACX60_RS12155	24.2061	16.4684	12.2228	7.95625	4.33463	1.15878	17.6325	4.48322	2.00782	0.00347365	0.0066665	benB	NC_999999999.1	2551501	2552001	+	501	protein_coding	benzoate 1%2C2-dioxygenase small subunit && PF00866:Ring hydroxylating beta subunit	-
ACX60_RS19540	20.7481	5.01213	10.3424	0	2.16731	2.31756	12.0342	1.49496	2.94675	0.00356987	0.00683034	ACX60_RS19540	NC_999999999.1	2325986	2326107	-	122	protein_coding	hypothetical protein && -	-
ACX60_RS13795	54.4638	42.9611	45.1304	14.5865	18.4222	34.7634	47.5184	22.5907	1.06349	0.00358113	0.00684841	ACX60_RS13795	NC_999999999.1	2909734	2911119	+	1386	protein_coding	MFS transporter && PF00083:Sugar (and other) transporter	Sugar_tr
ACX60_RS12160	37.1737	25.0606	33.8478	13.2604	13.0039	13.9054	32.0274	13.3899	1.25283	0.00364403	0.00695108	benC	NC_999999999.1	2552072	2553088	+	1017	protein_coding	benzoate 1%2C2-dioxygenase electron transfer component BenC && PF00111:2Fe-2S iron-sulfur cluster binding domain|PF00970:Oxidoreductase FAD-binding domain|PF00175:Oxidoreductase NAD-binding domain	NAD_binding_1
ACX60_RS02705	25.9352	43.6771	45.1304	11.9344	13.0039	24.3344	38.2476	16.4242	1.21534	0.0036634	0.00698099	ACX60_RS02705	NC_999999999.1	550128	550346	-	219	protein_coding	hypothetical protein && -	-
ACX60_RS04660	44.0898	37.949	24.4456	19.8906	14.0875	12.7466	35.4948	15.5749	1.20342	0.00410359	0.00774943	ACX60_RS04660	NC_999999999.1	985655	986830	+	1176	protein_coding	isochorismate synthase && PF00425:chorismate binding enzyme	-
ACX60_RS00925	53.5993	53.7014	52.6522	34.4771	33.5934	11.5878	53.3176	26.5527	1.01073	0.0041036	0.00774943	msuE	NC_999999999.1	199512	200249	-	738	protein_coding	FMN reductase && PF03358:NADPH-dependent FMN reductase	FMN_red
ACX60_RS13535	24.2061	22.9126	24.4456	7.95625	6.50194	11.5878	23.8548	8.682	1.45861	0.00436412	0.00818236	ACX60_RS13535	NC_999999999.1	2853833	2854582	-	750	protein_coding	SDR family oxidoreductase && PF00106:short chain dehydrogenase	adh_short
ACX60_RS00745	40.6317	44.3931	39.4891	17.2385	19.5058	24.3344	41.5047	20.3596	1.02536	0.00452584	0.00845794	ACX60_RS00745	NC_999999999.1	158046	158240	+	195	protein_coding	hypothetical protein && -	-
ACX60_RS08485	25.9352	17.1844	16.9239	7.95625	8.66926	1.15878	20.0145	5.92809	1.75813	0.00461593	0.00860501	ACX60_RS08485	NC_999999999.1	1799550	1800806	-	1257	protein_coding	OprD family outer membrane porin && PF03573:outer membrane porin, OprD family	-
ACX60_RS01435	8.64505	6.44416	6.58152	1.32604	0	0	7.22358	0.442014	4.08723	0.00472995	0.00880885	ACX60_RS01435	NC_999999999.1	301783	301858	-	76	protein_coding	tRNA-Glu && -	-
ACX60_RS14090	7.78055	10.0243	14.1033	1.32604	1.08366	2.31756	10.636	1.57575	2.75089	0.00505755	0.00935436	ACX60_RS14090	NC_999999999.1	2974553	2974629	-	77	protein_coding	tRNA-Met && -	-
ACX60_RS14760	31.1222	37.949	35.7282	17.2385	14.0875	17.3817	34.9331	16.2359	1.11156	0.00518311	0.00955849	tcuA	NC_999999999.1	3120014	3121420	+	1407	protein_coding	FAD-dependent tricarballylate dehydrogenase TcuA && PF00890:FAD binding domain	-
ACX60_RS10560	38.0382	38.665	38.5489	21.2167	15.1712	19.6993	38.4174	18.6957	1.0469	0.00524885	0.00966557	ACX60_RS10560	NC_999999999.1	2212375	2212587	-	213	protein_coding	hypothetical protein && -	-
ACX60_RS01595	27.6642	32.9368	19.7446	9.28229	9.75291	12.7466	26.7819	10.5939	1.34274	0.00525322	0.00966889	ACX60_RS01595	NC_999999999.1	337516	337980	+	465	protein_coding	pilin && PF00114:Pilin (bacterial filament)|PF13544:Type IV pilin N-term methylation site GFxxxE	-
ACX60_RS14660	38.9027	36.5169	28.2065	10.6083	19.5058	16.2229	34.5421	15.4457	1.14969	0.00530788	0.00975999	ACX60_RS14660	NC_999999999.1	3093656	3094255	-	600	protein_coding	TetR/AcrR family transcriptional regulator && PF00440:Bacterial regulatory proteins, tetR family	TetR_N
ACX60_RS11140	30.2577	56.5654	46.0706	33.151	4.33463	18.5405	44.2979	18.6754	1.27748	0.00539392	0.00990854	ACX60_RS11140	NC_999999999.1	2331337	2331996	-	660	protein_coding	amino acid ABC transporter permease && PF00528:Binding-protein-dependent transport system inner membrane component	BPD_transp_1
ACX60_RS10780	38.0382	27.9247	23.5054	21.2167	9.75291	3.47634	29.8228	11.482	1.4061	0.00559526	0.0102485	ACX60_RS10780	NC_999999999.1	2255383	2256015	-	633	protein_coding	LysE family translocator && PF01810:LysE type translocator	-
ACX60_RS13700	28.5287	38.665	50.7717	13.2604	19.5058	22.0168	39.3218	18.261	1.09376	0.00560149	0.0102549	dctA	NC_999999999.1	2886531	2887793	+	1263	protein_coding	C4-dicarboxylate transporter DctA && PF00375:Sodium:dicarboxylate symporter family	SDF
ACX60_RS17530	30.2577	47.9732	47.0109	23.8687	14.0875	23.1756	41.7473	20.3773	1.04659	0.00585782	0.0106776	ACX60_RS17530	NC_999999999.1	3713952	3715304	-	1353	protein_coding	MHS family MFS transporter && PF07690:Major Facilitator Superfamily	MFS_1
ACX60_RS03450	44.9543	52.9854	31.0272	23.8687	23.8405	16.2229	42.9889	21.3107	1.0219	0.00593846	0.0108089	ACX60_RS03450	NC_999999999.1	717115	717579	+	465	protein_coding	hypothetical protein && -	-
ACX60_RS09320	18.1546	29.3568	25.3859	10.6083	5.41828	11.5878	24.2991	9.2048	1.41691	0.00607536	0.0110368	ACX60_RS09320	NC_999999999.1	1974721	1976454	-	1734	protein_coding	fumarate reductase/succinate dehydrogenase flavoprotein subunit && PF00890:FAD binding domain|PF02910:Fumarate reductase flavoprotein C-term	-
ACX60_RS19645	25.0707	21.4805	24.4456	15.9125	4.33463	5.7939	23.6656	8.68034	1.48261	0.00612636	0.0111188	ACX60_RS19645	NC_999999999.1	3933551	3933667	+	117	protein_coding	thioredoxin-disulfide reductase && -	-
ACX60_RS19935	13.8321	7.16018	10.3424	2.65208	2.16731	0	10.4449	1.60647	2.71655	0.00638155	0.0115375	ACX60_RS19935	NC_999999999.1	3084857	3085039	-	183	protein_coding	hypothetical protein && -	-
ACX60_RS14745	28.5287	25.7767	32.9076	22.5427	2.16731	8.11146	29.071	10.9405	1.45056	0.00668303	0.0120365	ACX60_RS14745	NC_999999999.1	3116651	3117961	+	1311	protein_coding	MFS transporter && PF07690:Major Facilitator Superfamily	MFS_1
ACX60_RS17935	35.4447	53.7014	29.1467	13.2604	19.5058	23.1756	39.4309	18.6473	1.08054	0.00673844	0.0121305	ACX60_RS17935	NC_999999999.1	3806934	3807917	+	984	protein_coding	sulfonate ABC transporter substrate-binding protein && PF13379:NMT1-like family	-
ACX60_RS05810	4.32253	3.58009	5.6413	0	0	0	4.51464	0	4.36669	0.00711104	0.0127768	ACX60_RS05810	NC_999999999.1	1255718	1255793	-	76	protein_coding	tRNA-Asn && -	-
ACX60_RS01670	36.3092	31.5048	45.1304	26.5208	18.4222	5.7939	37.6481	16.9123	1.16516	0.00726323	0.0130317	ACX60_RS01670	NC_999999999.1	353158	353583	+	426	protein_coding	type IV pilin protein && PF16732:Type IV minor pilin ComP, DNA uptake sequence receptor|PF13544:Type IV pilin N-term methylation site GFxxxE	-
ACX60_RS11085	51.0058	50.8373	27.2663	22.5427	27.0914	12.7466	43.0365	20.7936	1.05412	0.00728521	0.0130649	ACX60_RS11085	NC_999999999.1	2320036	2320773	+	738	protein_coding	SDR family oxidoreductase && PF00106:short chain dehydrogenase	adh_short
ACX60_RS02930	25.9352	30.0728	30.0869	11.9344	10.8366	15.0641	28.6983	12.6117	1.18737	0.00745924	0.0133453	ACX60_RS02930	NC_999999999.1	598103	598189	+	87	protein_coding	tRNA-Leu && -	-
ACX60_RS16140	46.6833	32.9368	48.8913	26.5208	11.9202	25.4932	42.8371	21.3114	1.01507	0.00769129	0.0137279	ACX60_RS16140	NC_999999999.1	3416343	3417593	-	1251	protein_coding	acyl-CoA dehydrogenase family protein && PF08028:Acyl-CoA dehydrogenase, C-terminal domain	Acyl-CoA_dh_2
ACX60_RS08750	14.6966	7.8762	13.163	3.97812	0	3.47634	11.9119	2.48482	2.30096	0.00831587	0.0147521	ACX60_RS08750	NC_999999999.1	1857972	1858550	+	579	protein_coding	TetR/AcrR family transcriptional regulator && PF00440:Bacterial regulatory proteins, tetR family	TetR_N
ACX60_RS04130	11.2386	2.86407	15.0435	2.65208	0	1.15878	9.71537	1.27029	2.99427	0.00858771	0.0152057	ACX60_RS04130	NC_999999999.1	867392	867477	-	86	protein_coding	tRNA-Leu && -	-
ACX60_RS09055	28.5287	48.6892	31.0272	5.30417	16.2549	25.4932	36.0817	15.6841	1.18994	0.00872184	0.0154287	ACX60_RS09055	NC_999999999.1	1919697	1920212	+	516	protein_coding	hypothetical protein && -	-
ACX60_RS08595	34.5802	25.0606	28.2065	10.6083	10.8366	17.3817	29.2825	12.9422	1.17178	0.00874942	0.0154703	catC	NC_999999999.1	1825426	1825716	-	291	protein_coding	muconolactone Delta-isomerase && -	-
ACX60_RS11330	18.1546	14.3204	11.2826	1.32604	7.5856	2.31756	14.5859	3.74307	1.92007	0.00911037	0.0160559	ACX60_RS11330	NC_999999999.1	2375392	2376546	-	1155	protein_coding	TIGR03364 family FAD-dependent oxidoreductase && PF01266:FAD dependent oxidoreductase	DAO
ACX60_RS11775	13.8321	17.9005	16.9239	7.95625	1.08366	5.7939	16.2188	4.9446	1.75332	0.00920843	0.0162135	ACX60_RS11775	NC_999999999.1	2478508	2479068	-	561	protein_coding	TetR/AcrR family transcriptional regulator && PF00440:Bacterial regulatory proteins, tetR family	TetR_N
ACX60_RS18470	8.64505	25.0606	15.0435	6.63021	6.50194	0	16.2497	4.37738	1.91074	0.00994369	0.017443	ACX60_RS18470	NC_999999999.1	3912400	3912624	-	225	protein_coding	hypothetical protein && -	-
ACX60_RS08895	30.2577	21.4805	30.0869	9.28229	14.0875	12.7466	27.2751	12.0388	1.16332	0.0114859	0.0200089	ACX60_RS08895	NC_999999999.1	1885799	1886671	+	873	protein_coding	NAD(P)-dependent oxidoreductase && PF14833:NAD-binding of NADP-dependent 3-hydroxyisobutyrate dehydrogenase|PF03446:NAD binding domain of 6-phosphogluconate dehydrogenase	NAD_binding_2
ACX60_RS13530	39.7672	26.4927	32.9076	17.2385	14.0875	17.3817	33.0558	16.2359	1.02536	0.0122275	0.0211738	ACX60_RS13530	NC_999999999.1	2852456	2853757	-	1302	protein_coding	MFS transporter && PF07690:Major Facilitator Superfamily	MFS_1
ACX60_RS00685	19.0191	20.0485	16.9239	3.97812	8.66926	8.11146	18.6638	6.91961	1.41426	0.0139167	0.0239342	uraD	NC_999999999.1	147091	147594	-	504	protein_coding	2-oxo-4-hydroxy-4-carboxy-5-ureidoimidazoline decarboxylase && PF09349:OHCU decarboxylase	-
ACX60_RS16110	7.78055	3.58009	5.6413	0	1.08366	0	5.66731	0.361219	3.73188	0.0139802	0.0240324	ACX60_RS16110	NC_999999999.1	3411241	3411316	+	76	protein_coding	tRNA-Lys && -	-
ACX60_RS08810	30.2577	28.6407	27.2663	11.9344	8.66926	19.6993	28.7216	13.4343	1.09881	0.014331	0.0245907	ACX60_RS08810	NC_999999999.1	1866290	1867102	-	813	protein_coding	amidohydrolase family protein && PF04909:Amidohydrolase	Amidohydro_2
ACX60_RS08625	27.6642	25.7767	28.2065	6.63021	16.2549	13.9054	27.2158	12.2635	1.12802	0.0145245	0.0248888	abaQ	NC_999999999.1	1831508	1832812	+	1305	protein_coding	multidrug efflux MFS transporter AbaQ && PF07690:Major Facilitator Superfamily	MFS_1
ACX60_RS07225	31.9867	30.7888	26.3261	19.8906	11.9202	11.5878	29.7005	14.4662	1.05526	0.0146814	0.0251234	ACX60_RS07225	NC_999999999.1	1555038	1555265	+	228	protein_coding	hypothetical protein && -	-
ACX60_RS09325	24.2061	27.9247	26.3261	22.5427	4.33463	6.95268	26.1523	11.2767	1.25417	0.016502	0.0280229	ACX60_RS09325	NC_999999999.1	1976483	1977226	-	744	protein_coding	GntR family transcriptional regulator && PF00392:Bacterial regulatory proteins, gntR family|PF07702:UTRA domain	UTRA
ACX60_RS09095	9.50956	13.6043	9.40217	1.32604	3.25097	3.47634	10.8387	2.68445	1.99529	0.0168244	0.0285191	ACX60_RS09095	NC_999999999.1	1925508	1926422	-	915	protein_coding	alpha/beta fold hydrolase && PF12695:Alpha/beta hydrolase family	-
ACX60_RS11880	32.8512	31.5048	31.0272	10.6083	26.0078	8.11146	31.7944	14.9092	1.07325	0.0168962	0.028628	ACX60_RS11880	NC_999999999.1	2502863	2503225	-	363	protein_coding	hypothetical protein && PF01544:CorA-like Mg2+ transporter protein	-
ACX60_RS11500	22.4771	20.0485	8.46195	10.6083	2.16731	4.63512	16.9959	5.80359	1.59628	0.0173593	0.0293337	abaF	NC_999999999.1	2414240	2415529	+	1290	protein_coding	fosfomycin efflux MFS transporter AbaF && PF00083:Sugar (and other) transporter	Sugar_tr
ACX60_RS20010	12.1031	9.30824	6.58152	2.65208	2.16731	1.15878	9.33094	1.99273	2.24235	0.0173686	0.0293362	ACX60_RS20010	NC_999999999.1	1899420	1899542	+	123	protein_coding	hypothetical protein && -	-
ACX60_RS12600	12.1031	2.86407	1.88043	1.32604	0	0	5.61586	0.442014	3.72267	0.0181091	0.030505	ACX60_RS12600	NC_999999999.1	2635810	2636250	+	441	protein_coding	hypothetical protein && -	-
ACX60_RS10985	30.2577	28.6407	20.6848	7.95625	15.1712	13.9054	26.5277	12.3443	1.09244	0.0187183	0.0313493	madL	NC_999999999.1	2302639	2303055	-	417	protein_coding	malonate transporter subunit MadL && PF03817:Malonate transporter MadL subunit	-
ACX60_RS13800	19.8836	25.0606	23.5054	9.28229	16.2549	2.31756	22.8166	9.2849	1.28709	0.0192656	0.0321804	ACX60_RS13800	NC_999999999.1	2911198	2912544	+	1347	protein_coding	OprD family outer membrane porin && PF03573:outer membrane porin, OprD family	-
ACX60_RS12180	25.9352	20.0485	10.3424	5.30417	6.50194	10.429	18.7754	7.41171	1.3392	0.0237366	0.038824	ACX60_RS12180	NC_999999999.1	2557018	2558280	+	1263	protein_coding	OprD family outer membrane porin && PF03573:outer membrane porin, OprD family	-
ACX60_RS07615	7.78055	7.16018	6.58152	2.65208	1.08366	0	7.17408	1.24525	2.58207	0.025067	0.0408055	ACX60_RS07615	NC_999999999.1	1622020	1622373	+	354	protein_coding	hypothetical protein && -	-
ACX60_RS19415	15.5611	7.8762	5.6413	2.65208	3.25097	1.15878	9.69287	2.35394	2.03942	0.0254321	0.0413463	ACX60_RS19415	NC_999999999.1	276693	276785	-	93	protein_coding	hypothetical protein && -	-
ACX60_RS17470	16.4256	4.29611	2.82065	0	3.25097	0	7.84745	1.08366	2.77235	0.0261968	0.0425162	ACX60_RS17470	NC_999999999.1	3695000	3695075	+	76	protein_coding	tRNA-Gly && -	-
ACX60_RS12410	52.7348	38.665	23.5054	35.8031	10.8366	11.5878	38.3017	19.4092	1.0093	0.0264976	0.0429306	ACX60_RS12410	NC_999999999.1	2610674	2611531	-	858	protein_coding	DUF2163 domain-containing protein && PF09931:Uncharacterized conserved protein (DUF2163)|PF09356:Phage conserved hypothetical protein BR0599	-
ACX60_RS19585	13.8321	3.58009	7.52174	2.65208	0	2.31756	8.3113	1.65655	2.36434	0.0273808	0.0442477	ACX60_RS19585	NC_999999999.1	2823351	2823479	+	129	protein_coding	hypothetical protein && -	-
ACX60_RS11415	13.8321	15.7524	11.2826	2.65208	8.66926	2.31756	13.6224	4.5463	1.55708	0.0279267	0.045072	ACX60_RS11415	NC_999999999.1	2395173	2395556	-	384	protein_coding	PaaI family thioesterase && PF03061:Thioesterase superfamily	4HBT
ACX60_RS19845	18.1546	13.6043	14.1033	5.30417	7.5856	4.63512	15.2874	5.84163	1.37746	0.0283222	0.0456517	ACX60_RS19845	NC_999999999.1	1348747	1348872	+	126	protein_coding	hypothetical protein && -	-
ACX60_RS06470	21.6126	17.9005	24.4456	11.9344	9.75291	8.11146	21.3196	9.93291	1.10364	0.0299694	0.0481015	ACX60_RS06470	NC_999999999.1	1388385	1388576	+	192	protein_coding	hypothetical protein && -	-
ACX60_RS19490	1.72901	6.44416	5.6413	0	1.08366	0	4.60483	0.361219	3.44376	0.0310431	0.0496558	ACX60_RS19490	NC_999999999.1	1296301	1296462	-	162	protein_coding	hypothetical protein && -	-
ACX60_RS08840	22.4771	21.4805	15.0435	9.28229	9.75291	8.11146	19.6671	9.04889	1.1243	0.0341575	0.0540196	ACX60_RS08840	NC_999999999.1	1872988	1873422	+	435	protein_coding	DMT family transporter && PF04657:Putative inner membrane exporter, YdcZ	-
ACX60_RS01135	16.4256	8.59222	8.46195	3.97812	4.33463	2.31756	11.1599	3.54344	1.65306	0.0349315	0.055105	ACX60_RS01135	NC_999999999.1	247775	248326	+	552	protein_coding	TetR/AcrR family transcriptional regulator && PF00440:Bacterial regulatory proteins, tetR family	TetR_N
ACX60_RS09080	25.9352	35.0849	17.8641	19.8906	10.8366	9.27024	26.2947	13.3325	1.0075	0.0351119	0.0553433	ACX60_RS09080	NC_999999999.1	1923437	1923649	-	213	protein_coding	hypothetical protein && -	-
ACX60_RS19850	7.78055	15.7524	5.6413	6.63021	0	1.15878	9.72475	2.59633	1.99495	0.0367816	0.0576143	ACX60_RS19850	NC_999999999.1	1539343	1539570	-	228	protein_coding	hypothetical protein && -	-
ACX60_RS05000	14.6966	16.4684	9.40217	2.65208	5.41828	6.95268	13.5224	5.00768	1.42282	0.0372843	0.0582809	ACX60_RS05000	NC_999999999.1	1057138	1057213	-	76	protein_coding	tRNA-Asn && -	-
ACX60_RS11990	4.32253	2.86407	5.6413	0	1.08366	0	4.27597	0.361219	3.32305	0.03774	0.0588957	ACX60_RS11990	NC_999999999.1	2526270	2526345	+	76	protein_coding	tRNA-Gly && -	-
ACX60_RS18620	8.64505	8.59222	9.40217	0	1.08366	5.7939	8.87981	2.29252	1.92474	0.0420955	0.0651273	ACX60_RS18620	NC_999999999.1	3935001	3936220	+	1220	protein_coding	- && -	-

## Sheet: B
Table S1-B TagP-dependent down regulated genes with expressions log2 Fold change＜-1 and p＜0.05 based on RNA -seq
gene_id	ΔtagP_1_FPKM	ΔtagP_2_FPKM	ΔtagP_3_FPKM	WT_1_FPKM	WT_2_FPKM	WT_3_FPKM	VPA	VPC	log2FoldChange	pvalue	padj	gene_name	gene_chr	gene_start	gene_end	gene_strand	gene_length	gene_biotype	gene_description	tf_family
ACX60_RS17490	1804.22	1966.19	1945.31	69438.2	78077.5	73798.1	1905.24	73771.2	-5.27482	0	0	ACX60_RS17490	NC_999999999.1	3699117	3702767	-	3651	protein_coding	outer membrane lipoprotein-sorting protein && PF03176:MMPL family|PF10604:Polyketide cyclase / dehydrase and lipid transport	-
ACX60_RS17495	1464.47	1446.36	1405.62	51837.6	56259.1	53139.3	1438.82	53745.4	-5.22297	0	0	ACX60_RS17495	NC_999999999.1	3702792	3706751	-	3960	protein_coding	non-ribosomal peptide synthetase && PF00668:Condensation domain|PF13193:AMP-binding enzyme C-terminal domain|PF00501:AMP-binding enzyme|PF00550:Phosphopantetheine attachment site|PF13745:HxxPF-repeated domain|PF00975:Thioesterase domain	AMP-binding
ACX60_RS11200	3656.86	3683.91	3646.16	35148.1	34952.3	33564.1	3662.31	34554.8	-3.23799	0	0	katE	NC_999999999.1	2344693	2346837	-	2145	protein_coding	catalase HPII && PF00199:Catalase|PF06628:Catalase-related immune-responsive	Catalase
ACX60_RS16620	3336.13	3076.01	3413.93	34243.7	30075.8	31303.3	3275.36	31874.3	-3.28306	0	0	ACX60_RS16620	NC_999999999.1	3525181	3525762	-	582	protein_coding	outer membrane beta-barrel protein && PF03922:OmpW family	-
ACX60_RS17505	337.157	352.997	388.31	15874	17310.3	16263.5	359.488	16482.6	-5.52094	0	0	ACX60_RS17505	NC_999999999.1	3707005	3708780	-	1776	protein_coding	acyl-CoA dehydrogenase && PF02770:Acyl-CoA dehydrogenase, middle domain|PF00441:Acyl-CoA dehydrogenase, C-terminal domain	-
ACX60_RS17510	178.088	219.818	201.206	9481.2	9955.56	9592.38	199.704	9676.38	-5.59379	0	0	ACX60_RS17510	NC_999999999.1	3708831	3710720	-	1890	protein_coding	fatty acyl-AMP ligase && PF00501:AMP-binding enzyme	AMP-binding
ACX60_RS11665	592.186	516.249	581.054	7839.56	9164.49	8702.44	563.163	8568.83	-3.9299	0	0	ACX60_RS11665	NC_999999999.1	2450512	2451015	-	504	protein_coding	type VI secretion system tube protein Hcp && PF05638:Type VI secretion system effector, Hcp	-
ACX60_RS11670	288.745	280.679	271.723	7165.93	8398.34	7935.32	280.382	7833.2	-4.80385	0	0	tssC	NC_999999999.1	2451065	2452546	-	1482	protein_coding	type VI secretion system contractile sheath large subunit && PF05943:Type VI secretion protein, EvpB/VC_A0108, tail sheath	-
ACX60_RS17485	197.972	201.917	228.473	6872.87	7870.6	7492.67	209.454	7412.05	-5.14885	0	0	ACX60_RS17485	NC_999999999.1	3697846	3699120	-	1275	protein_coding	hypothetical protein && -	-
ACX60_RS11215	325.918	335.813	290.527	7081.06	5762.89	7074.35	317.419	6639.43	-4.38356	0	0	ACX60_RS11215	NC_999999999.1	2349381	2349602	+	222	protein_coding	hypothetical protein && -	-
ACX60_RS11680	137.456	165.4	152.315	5911.49	7192.23	6865.77	151.724	6656.5	-5.45145	0	0	ACX60_RS11680	NC_999999999.1	2453059	2453751	-	693	protein_coding	hypothetical protein && -	-
ACX60_RS11675	127.947	102.391	86.5	4809.55	5654.52	5474.08	105.612	5312.72	-5.65033	0	0	tssB	NC_999999999.1	2452539	2453042	-	504	protein_coding	type VI secretion system contractile sheath small subunit && PF05591:Type VI secretion system, VipA, VC_A0107 or Hcp2	-
ACX60_RS17480	183.275	226.978	209.668	4873.2	5120.28	5080.09	206.64	5024.52	-4.59969	0	0	ACX60_RS17480	NC_999999999.1	3695927	3697792	-	1866	protein_coding	alpha/beta fold hydrolase && PF12697:Alpha/beta hydrolase family|PF01370:NAD dependent epimerase/dehydratase family	Epimerase
ACX60_RS11355	141.779	141.056	149.495	2816.51	2764.41	2712.7	144.11	2764.54	-4.26375	0	0	alr	NC_999999999.1	2382673	2383965	+	1293	protein_coding	alanine racemase && PF01168:Alanine racemase, N-terminal domain|PF00842:Alanine racemase, C-terminal domain	Ala_racemase_N
ACX60_RS17500	78.67	65.8737	64.875	2307.31	2697.22	2630.43	69.8062	2544.99	-5.19052	0	0	ACX60_RS17500	NC_999999999.1	3706748	3707008	-	261	protein_coding	acyl carrier protein && -	-
ACX60_RS14350	503.142	492.621	508.657	4484.67	4074.55	3954.92	501.473	4171.38	-3.05653	7.11031e-306	1.67759e-303	ACX60_RS14350	NC_999999999.1	3018669	3020099	+	1431	protein_coding	trehalose-6-phosphate synthase && PF00982:Glycosyltransferase family 20	-
ACX60_RS06400	82.9925	111.699	111.886	3389.36	2704.81	2528.46	102.192	2874.21	-4.81086	2.28459e-291	5.07314e-289	ACX60_RS06400	NC_999999999.1	1376537	1376770	-	234	protein_coding	DUF2171 domain-containing protein && -	-
ACX60_RS04030	8487.71	7982.89	8329.38	41921.5	41363.2	38312.7	8266.66	40532.5	-2.29379	2.39094e-275	5.01433e-273	ACX60_RS04030	NC_999999999.1	839319	848669	+	9351	protein_coding	Ig-like domain-containing protein && PF13754:Bacterial Ig-like domain (group 3)	-
ACX60_RS11220	181.546	234.854	218.13	3405.27	2750.32	2584.08	211.51	2913.22	-3.78031	1.24186e-226	2.46738e-224	surA1	NC_999999999.1	2349708	2350025	+	318	protein_coding	hypothetical protein && -	-
ACX60_RS08200	6027.33	5125.26	5462.66	24671	26294.9	25975.2	5538.42	25647	-2.21151	2.83307e-202	5.34742e-200	ACX60_RS08200	NC_999999999.1	1737882	1739468	-	1587	protein_coding	cytochrome ubiquinol oxidase subunit I && PF01654:Cytochrome bd terminal oxidase subunit I	-
ACX60_RS10570	397.672	390.23	413.695	2693.19	2464.24	2372.02	400.533	2509.82	-2.64824	1.2337e-200	2.21773e-198	ACX60_RS10570	NC_999999999.1	2213447	2213983	+	537	protein_coding	type 1 fimbrial protein && PF16970:Type-1 fimbrial protein, A	-
ACX60_RS13340	4120.23	3794.18	3837.97	15640.7	17406.8	17021.3	3917.46	16689.6	-2.09118	2.72618e-198	4.67788e-196	ACX60_RS13340	NC_999999999.1	2803623	2805227	-	1605	protein_coding	isocitrate lyase && PF00463:Isocitrate lyase family	-
ACX60_RS08195	4140.12	3434.74	3762.75	16468.1	16426.1	16823.2	3779.2	16572.4	-2.13305	6.3213e-178	9.94288e-176	cydB	NC_999999999.1	1736740	1737885	-	1146	protein_coding	cytochrome d ubiquinol oxidase subunit II && PF02322:Cytochrome bd terminal oxidase subunit II	-
ACX60_RS20025	12.9676	19.3325	23.5054	1181.5	1111.83	942.088	18.6018	1078.47	-5.86214	2.39582e-174	3.61769e-172	ACX60_RS20025	NC_999999999.1	2341484	2342719	-	1236	protein_coding	KGG domain-containing protein && PF10685:Stress-induced bacterial acidophilic repeat motif	-
ACX60_RS14355	783.242	703.13	736.19	3191.78	3412.44	3346.56	740.854	3316.92	-2.16388	1.30276e-168	1.89151e-166	ACX60_RS14355	NC_999999999.1	3020167	3021360	-	1194	protein_coding	MFS transporter && PF07690:Major Facilitator Superfamily	MFS_1
ACX60_RS04875	11807.4	12029.8	12321.5	34373.6	33842.6	33292.9	12052.9	33836.4	-1.48921	5.3991e-143	7.27914e-141	carO	NC_999999999.1	1034492	1035220	+	729	protein_coding	ornithine uptake porin CarO type 4 && -	-
ACX60_RS11685	1113.48	1212.22	1136.72	4031.17	4418.07	4535.46	1154.14	4328.23	-1.90651	1.98221e-134	2.41382e-132	ACX60_RS11685	NC_999999999.1	2454523	2455491	+	969	protein_coding	SUMF1/EgtB/PvdO family nonheme iron enzyme && PF03781:Sulfatase-modifying factor enzyme 1	DUF323
ACX60_RS17475	54.4638	68.0217	50.7717	761.148	677.286	789.129	57.7524	742.521	-3.67049	9.075e-132	1.07057e-129	ACX60_RS17475	NC_999999999.1	3695170	3695934	-	765	protein_coding	4'-phosphopantetheinyl transferase superfamily protein && PF01648:4'-phosphopantetheinyl transferase superfamily	ACPS
ACX60_RS08185	328.512	279.963	320.614	1417.54	1514.95	1502.94	309.696	1478.48	-2.25918	3.46832e-120	3.74083e-118	ACX60_RS08185	NC_999999999.1	1736325	1736624	-	300	protein_coding	cyd operon YbgE family protein && PF09600:Cyd operon protein YbgE (Cyd_oper_YbgE)	-
ACX60_RS14655	86.4505	108.835	106.245	4597.39	3135.02	3069.61	100.51	3600.67	-5.16171	3.37643e-109	3.35421e-107	ACX60_RS14655	NC_999999999.1	3090673	3093546	+	2874	protein_coding	hypothetical protein && -	-
ACX60_RS10940	92.5021	82.3421	98.7228	591.414	662.114	630.376	91.189	627.968	-2.79142	1.46467e-93	1.30093e-91	ACX60_RS10940	NC_999999999.1	2292256	2293647	-	1392	protein_coding	LLM class flavin-dependent oxidoreductase && PF00296:Luciferase-like monooxygenase	-
ACX60_RS18780	1355.54	1434.9	1384.94	3755.35	3823.14	3659.43	1391.79	3745.97	-1.42796	3.583e-92	3.07405e-90	ACX60_RS18780	NC_999999999.1	3960446	3960673	+	228	protein_coding	hypothetical protein && -	-
ACX60_RS09365	2213.13	1498.63	1777.01	7728.17	8901.16	8548.32	1829.59	8392.55	-2.19846	8.13296e-91	6.82265e-89	ACX60_RS09365	NC_999999999.1	1984049	1985227	-	1179	protein_coding	NAD(P)/FAD-dependent oxidoreductase && -	-
ACX60_RS19870	1097.06	753.967	851.837	3771.26	4038.79	3842.51	900.954	3884.19	-2.10948	8.50845e-86	6.69154e-84	ACX60_RS19870	NC_999999999.1	1985196	1985704	-	509	protein_coding	protein tyrosine phosphatase family protein && PF04273:Putative phosphatase (DUF442)	-
ACX60_RS11660	72.6184	65.8737	49.8315	452.18	524.49	513.34	62.7745	496.67	-2.97837	2.77787e-78	1.97858e-76	tssE	NC_999999999.1	2449956	2450432	-	477	protein_coding	type VI secretion system baseplate subunit TssE && PF04965:Gene 25-like lysozyme	-
ACX60_RS00170	891.305	758.263	866.88	2401.46	2536.84	2567.86	838.816	2502.05	-1.57879	1.35992e-77	9.50688e-76	ACX60_RS00170	NC_999999999.1	41591	44716	+	3126	protein_coding	efflux RND transporter permease subunit && PF00873:AcrB/AcrD/AcrF family	ACR_tran
ACX60_RS05020	1293.3	1289.55	1289.04	3073.76	3361.5	3279.35	1290.63	3238.2	-1.32758	4.2455e-74	2.81171e-72	ACX60_RS05020	NC_999999999.1	1059289	1060989	+	1701	protein_coding	Hsp70 family protein && PF00012:Hsp70 protein	HSP70
ACX60_RS01045	927.614	855.642	935.516	2454.5	2444.73	2326.83	906.257	2408.69	-1.4114	1.24896e-72	7.85802e-71	gabT	NC_999999999.1	229785	231077	+	1293	protein_coding	4-aminobutyrate--2-oxoglutarate transaminase && PF00202:Aminotransferase class-III	Aminotran_3
ACX60_RS06660	4102.08	3542.86	3806.94	9483.85	11184.4	10929.6	3817.29	10532.6	-1.46472	8.26256e-72	5.11331e-70	mnmG	NC_999999999.1	1426002	1427882	+	1881	protein_coding	tRNA uridine-5-carboxymethylaminomethyl(34) synthesis enzyme MnmG && PF01134:Glucose inhibited division protein A|PF13932:GidA associated domain	-
ACX60_RS11640	415.827	360.873	360.103	1238.52	1500.86	1363.88	378.934	1367.76	-1.85349	1.28709e-71	7.80946e-70	tssM	NC_999999999.1	2441902	2445726	-	3825	protein_coding	type VI secretion system membrane subunit TssM && PF06761:Intracellular multiplication and human macrophage-killing|PF06744:Type VI secretion protein IcmF C-terminal|PF14331:ImcF-related N-terminal domain	-
ACX60_RS02100	32962.7	30212.4	32124.4	67109.6	71676.3	69993.8	31766.5	69593.2	-1.1315	3.0351e-71	1.79024e-69	rplD	NC_999999999.1	443253	443855	+	603	protein_coding	50S ribosomal protein L4 && PF00573:Ribosomal protein L4/L1 family	-
ACX60_RS01950	1217.22	1184.29	1139.54	2843.03	2967.05	2885.36	1180.35	2898.48	-1.29599	1.04285e-70	6.05658e-69	hemF	NC_999999999.1	412177	413127	-	951	protein_coding	oxygen-dependent coproporphyrinogen oxidase && PF01218:Coproporphyrinogen III oxidase	-
ACX60_RS11560	1142.88	1271.65	1338.87	3361.51	3927.17	4055.73	1251.13	3781.47	-1.59637	1.3045e-70	7.34998e-69	ACX60_RS11560	NC_999999999.1	2425900	2426559	+	660	protein_coding	epoxyqueuosine reductase QueH && PF02677:Uncharacterized BCR, COG1636	-
ACX60_RS11840	193.649	163.252	190.864	720.04	822.496	789.129	182.588	777.222	-2.09541	2.96005e-70	1.61945e-68	ACX60_RS11840	NC_999999999.1	2494129	2494587	-	459	protein_coding	hypothetical protein && -	-
ACX60_RS06655	1123.86	1331.79	1272.11	3259.41	3281.31	3197.07	1242.59	3245.93	-1.38456	9.77361e-67	5.27077e-65	ACX60_RS06655	NC_999999999.1	1425539	1425769	-	231	protein_coding	hypothetical protein && -	-
ACX60_RS03295	111755	103105	107429	218147	234108	229403	107430	227219	-1.0807	1.32811e-66	7.06141e-65	ACX60_RS03295	NC_999999999.1	680965	682035	+	1071	protein_coding	OmpA family protein && PF00691:OmpA family|PF13505:Outer membrane protein beta-barrel domain	-
ACX60_RS03950	1802.49	1634.67	1764.79	4133.27	4856.95	4717.39	1733.98	4569.2	-1.39889	1.52055e-66	7.97233e-65	ACX60_RS03950	NC_999999999.1	818139	819071	-	933	protein_coding	rhodanese-related sulfurtransferase && PF00581:Rhodanese-like domain	Rhodanese
ACX60_RS01680	14154.5	13085.2	13615.3	29261.8	33599.9	33786.5	13618.4	32216.1	-1.24235	3.52829e-65	1.75254e-63	rimM	NC_999999999.1	354001	354549	+	549	protein_coding	ribosome maturation factor RimM && PF01782:RimM N-terminal domain|PF05239:PRC-barrel domain	RimM
ACX60_RS01675	8901.81	7990.05	8439.39	17914.8	18927.2	18314.5	8443.75	18385.5	-1.12281	5.5991e-65	2.74501e-63	rpsP	NC_999999999.1	353730	353981	+	252	protein_coding	30S ribosomal protein S16 && -	-
ACX60_RS15285	1071.12	949.44	1013.55	2518.15	2558.51	2505.28	1011.37	2527.32	-1.32235	7.32021e-65	3.54279e-63	ACX60_RS15285	NC_999999999.1	3228456	3229583	-	1128	protein_coding	Re/Si-specific NAD(P)(+) transhydrogenase subunit alpha && PF01262:Alanine dehydrogenase/PNT, C-terminal domain|PF05222:Alanine dehydrogenase/PNT, N-terminal domain	-
ACX60_RS09360	529.077	380.206	532.163	1733.14	1991.76	1830.87	480.482	1851.92	-1.9509	8.13537e-65	3.88747e-63	ACX60_RS09360	NC_999999999.1	1983082	1983873	-	792	protein_coding	sulfite exporter TauE/SafE family protein && PF01925:Sulfite exporter TauE/SafE	-
ACX60_RS04530	2729.24	2733.76	2721.93	5789.5	6540.95	6250.46	2728.31	6193.64	-1.18309	5.8188e-64	2.74575e-62	purM	NC_999999999.1	955357	956427	-	1071	protein_coding	phosphoribosylformylglycinamidine cyclo-ligase && PF02769:AIR synthase related protein, C-terminal domain|PF00586:AIR synthase related protein, N-terminal domain	-
ACX60_RS07105	86.4505	94.5144	119.408	526.438	528.825	504.069	100.124	519.777	-2.38217	4.204e-63	1.93538e-61	ACX60_RS07105	NC_999999999.1	1529695	1530222	+	528	protein_coding	spore coat U domain-containing protein && PF05229:Spore Coat Protein U domain	-
ACX60_RS16655	53516.3	47771.3	50420.1	104508	114812	111542	50569.2	110287	-1.12497	1.5667e-61	7.12568e-60	rpoB	NC_999999999.1	3534520	3538608	-	4089	protein_coding	DNA-directed RNA polymerase subunit beta && PF04563:RNA polymerase beta subunit|PF04565:RNA polymerase Rpb2, domain 3|PF04561:RNA polymerase Rpb2, domain 2|PF10385:RNA polymerase beta subunit external 1 domain|PF04560:RNA polymerase Rpb2, domain 7|PF00562:RNA polymerase Rpb2, domain 6	RNA_pol_Rpb2_6
ACX60_RS01050	2074.81	1970.48	2015.83	4353.39	4469	4278.22	2020.37	4366.87	-1.11231	3.81093e-61	1.71265e-59	ACX60_RS01050	NC_999999999.1	231074	232522	+	1449	protein_coding	NAD-dependent succinate-semialdehyde dehydrogenase && PF00171:Aldehyde dehydrogenase family	Aldedh
ACX60_RS07910	1513.75	1333.23	1398.1	3312.45	3664.93	3432.31	1415.03	3469.9	-1.29502	5.82473e-61	2.58687e-59	rimO	NC_999999999.1	1682153	1683496	+	1344	protein_coding	30S ribosomal protein S12 methylthiotransferase RimO && PF00919:Uncharacterized protein family UPF0004|PF04055:Radical SAM superfamily	Radical_SAM
ACX60_RS01685	12011.4	10920	11772.5	25255.8	30592.7	29091.2	11568	28313.2	-1.29152	2.65139e-60	1.16384e-58	trmD	NC_999999999.1	354595	355335	+	741	protein_coding	tRNA (guanosine(37)-N1)-methyltransferase TrmD && PF01746:tRNA (Guanine-1)-methyltransferase	-
ACX60_RS04855	2922.03	3237.83	3152.55	6711.1	6807.53	6607.36	3104.14	6708.66	-1.11161	2.9722e-60	1.2769e-58	ACX60_RS04855	NC_999999999.1	1031445	1031861	-	417	protein_coding	hypothetical protein && -	-
ACX60_RS05025	578.354	646.565	639.348	1642.97	1673.17	1865.64	621.422	1727.26	-1.47462	2.97662e-60	1.2769e-58	ACX60_RS05025	NC_999999999.1	1061041	1063002	-	1962	protein_coding	hypothetical protein && -	-
ACX60_RS05625	730.507	752.535	858.418	2055.36	2526	2416.06	780.487	2332.47	-1.58137	4.12264e-60	1.7347e-58	ACX60_RS05625	NC_999999999.1	1206517	1208844	+	2328	protein_coding	TonB-dependent siderophore receptor && PF00593:TonB dependent receptor|PF07715:TonB-dependent Receptor Plug Domain	TonB_dep_Rec
ACX60_RS11205	1505.97	1940.41	1963.17	5219.3	5054.18	5186.7	1803.18	5153.39	-1.51472	4.13572e-60	1.7347e-58	ACX60_RS11205	NC_999999999.1	2346892	2348301	-	1410	protein_coding	iron-containing redox enzyme family protein && PF14518:Iron-containing redox enzyme	-
ACX60_RS02090	20800.9	17314	19182.3	44812.2	46572.3	42644.3	19099.1	44676.3	-1.2261	1.09805e-58	4.55509e-57	rpsJ	NC_999999999.1	442234	442545	+	312	protein_coding	30S ribosomal protein S10 && PF00338:Ribosomal protein S10p/S20e	Ribosomal_S10
ACX60_RS07915	1646.02	1443.49	1596.49	3524.62	3844.81	3728.95	1562	3699.46	-1.24516	7.55479e-58	3.09993e-56	pyrH	NC_999999999.1	1683548	1684276	+	729	protein_coding	UMP kinase && PF00696:Amino acid kinase family	AA_kinase
ACX60_RS01970	35144.7	31158.3	31813.2	74774.1	95614.3	93029.2	32705.4	87805.9	-1.42483	1.32064e-57	5.36065e-56	ACX60_RS01970	NC_999999999.1	417428	419275	+	1848	protein_coding	DEAD/DEAH box helicase && PF00270:DEAD/DEAH box helicase|PF00271:Helicase conserved C-terminal domain	DEAD
ACX60_RS12735	140.05	100.243	141.033	567.546	814.91	859.815	127.108	747.423	-2.56492	1.16115e-56	4.56596e-55	ACX60_RS12735	NC_999999999.1	2658450	2659937	+	1488	protein_coding	NAD(P)/FAD-dependent oxidoreductase && PF13738:Pyridine nucleotide-disulphide oxidoreductase	-
ACX60_RS15275	1116.08	980.229	968.424	2577.82	2498.91	2426.49	1021.58	2501.07	-1.29175	6.15009e-56	2.36904e-54	ACX60_RS15275	NC_999999999.1	3226663	3228117	-	1455	protein_coding	NAD(P)(+) transhydrogenase (Re/Si-specific) subunit beta && PF02233:NAD(P) transhydrogenase beta subunit	-
ACX60_RS01815	9220.81	8827.07	8983.77	17250.5	18947.7	17947.2	9010.55	18048.5	-1.00234	2.94872e-55	1.11314e-53	ACX60_RS01815	NC_999999999.1	381103	382374	+	1272	protein_coding	Glu/Leu/Phe/Val dehydrogenase && PF00208:Glutamate/Leucine/Phenylalanine/Valine dehydrogenase|PF02812:Glu/Leu/Phe/Val dehydrogenase, dimerisation domain	-
ACX60_RS00165	376.06	337.961	338.478	982.597	1020.8	1009.3	350.833	1004.23	-1.51818	1.53792e-54	5.63656e-53	ACX60_RS00165	NC_999999999.1	40488	41588	+	1101	protein_coding	efflux RND transporter periplasmic adaptor subunit && PF16576:Barrel-sandwich domain of CusB or HlyD membrane-fusion	-
ACX60_RS03325	16531.9	14518	15554	32210.9	37742.7	36758.8	15534.6	35570.8	-1.19534	8.1852e-54	2.97107e-52	typA	NC_999999999.1	687898	689733	+	1836	protein_coding	translational GTPase TypA && PF00009:Elongation factor Tu GTP binding domain|PF03144:Elongation factor Tu domain 2|PF00679:Elongation factor G C-terminus	GTP_EFTU
ACX60_RS18070	1299.35	1066.15	1152.71	2929.23	3256.39	2895.79	1172.74	3027.14	-1.36927	8.3309e-54	2.99516e-52	ACX60_RS18070	NC_999999999.1	3834574	3835584	+	1011	protein_coding	M57 family metalloprotease && PF00413:Matrixin	-
ACX60_RS10500	6805.39	6047.49	6480.92	12954.1	14427.8	13855.5	6444.6	13745.8	-1.09315	7.73142e-53	2.70242e-51	tkt	NC_999999999.1	2200335	2202323	-	1989	protein_coding	transketolase && PF00456:Transketolase, thiamine diphosphate binding domain|PF02779:Transketolase, pyrimidine binding domain|PF02780:Transketolase, C-terminal domain	-
ACX60_RS16680	11187.6	10027.8	10639.5	21892.9	26307.9	24384.2	10618.3	24195	-1.18835	1.85726e-52	6.43226e-51	nusG	NC_999999999.1	3541390	3541923	-	534	protein_coding	transcription termination/antitermination protein NusG && PF02357:Transcription termination factor nusG	-
ACX60_RS10575	136.592	155.376	137.272	521.134	612.266	556.214	143.08	563.205	-1.97452	2.67375e-52	9.17583e-51	ACX60_RS10575	NC_999999999.1	2214054	2214794	+	741	protein_coding	fimbria/pilus periplasmic chaperone && PF00345:Pili and flagellar-assembly chaperone, PapD N-terminal domain|PF02753:Pili assembly chaperone PapD, C-terminal domain	-
ACX60_RS15615	4479.87	4268.9	4625.87	8643.14	9690.06	9272.56	4458.21	9201.92	-1.04596	1.77503e-50	5.98281e-49	ndk	NC_999999999.1	3301170	3301601	-	432	protein_coding	nucleoside-diphosphate kinase && PF00334:Nucleoside diphosphate kinase	NDK
ACX60_RS02145	16748.1	14566	16066.4	31610.2	33330	31694.9	15793.5	32211.7	-1.02839	1.09185e-49	3.58413e-48	rplN	NC_999999999.1	447353	447721	+	369	protein_coding	50S ribosomal protein L14 && PF00238:Ribosomal protein L14p/L23e	-
ACX60_RS02105	26921.6	22929.8	24721.1	49564.8	53258.5	53099.9	24857.5	51974.4	-1.0642	8.4387e-49	2.69967e-47	rplW	NC_999999999.1	443852	444172	+	321	protein_coding	50S ribosomal protein L23 && PF00276:Ribosomal protein L23	-
ACX60_RS13220	615.528	403.834	517.119	1852.48	1635.24	1713.84	512.16	1733.85	-1.76171	9.75626e-49	3.09495e-47	ata	NC_999999999.1	2775454	2781075	-	5622	protein_coding	trimeric autotransporter adhesin Ata && PF05662:Coiled stalk of trimeric autotransporter adhesin|PF13018:Extended Signal Peptide of Type V secretion system|PF06669:Xylella fastidiosa surface protein related|PF03895:YadA-like C-terminal region|PF05658:Head domain of trimeric autotransporter adhesin	-
ACX60_RS15720	9774.1	9129.95	10003	18535.4	20809.5	19203.3	9635.67	19516.1	-1.01845	2.1648e-48	6.81009e-47	tig	NC_999999999.1	3327715	3329049	-	1335	protein_coding	trigger factor && PF00254:FKBP-type peptidyl-prolyl cis-trans isomerase|PF05698:Bacterial trigger factor protein (TF) C-terminus|PF05697:Bacterial trigger factor protein (TF)	FKBP_C
ACX60_RS14345	188.462	187.597	223.772	981.271	692.457	745.095	199.944	806.274	-2.01232	3.11513e-48	9.63903e-47	otsB	NC_999999999.1	3017830	3018681	+	852	protein_coding	trehalose-phosphatase && PF02358:Trehalose-phosphatase	-
ACX60_RS07055	2941.05	3539.28	3493.85	7382.07	7325.52	7905.2	3324.72	7537.6	-1.18071	3.71293e-48	1.13954e-46	ACX60_RS07055	NC_999999999.1	1516142	1517653	-	1512	protein_coding	aldehyde dehydrogenase family protein && PF00171:Aldehyde dehydrogenase family	Aldedh
ACX60_RS10380	2050.61	1953.3	1976.34	3968.84	4393.15	4004.74	1993.41	4122.24	-1.04869	2.21124e-47	6.73181e-46	ACX60_RS10380	NC_999999999.1	2175875	2177062	-	1188	protein_coding	phosphoglycerate kinase && PF00162:Phosphoglycerate kinase	-
ACX60_RS02095	56619.9	47936.7	52744.3	103691	113284	110895	52433.6	109290	-1.05964	6.78321e-47	2.03227e-45	rplC	NC_999999999.1	442603	443241	+	639	protein_coding	50S ribosomal protein L3 && PF00297:Ribosomal protein L3	-
ACX60_RS05065	7323.22	6851.58	7017.78	13357.2	15653.4	15087.3	7064.19	14699.3	-1.05739	1.0239e-46	3.04348e-45	ACX60_RS05065	NC_999999999.1	1071427	1072884	+	1458	protein_coding	glyceraldehyde-3-phosphate dehydrogenase && PF00044:Glyceraldehyde 3-phosphate dehydrogenase, NAD binding domain|PF02800:Glyceraldehyde 3-phosphate dehydrogenase, C-terminal domain	-
ACX60_RS08190	210.939	128.883	176.761	709.432	667.533	785.653	172.194	720.873	-2.0723	5.95452e-46	1.7159e-44	cydX	NC_999999999.1	1736625	1736726	-	102	protein_coding	cytochrome bd-I oxidase subunit CydX && -	-
ACX60_RS08205	99.4181	83.0581	99.663	397.812	462.722	385.874	94.0464	415.469	-2.15057	7.78254e-46	2.22569e-44	ACX60_RS08205	NC_999999999.1	1739468	1739662	-	195	protein_coding	hypothetical protein && -	-
ACX60_RS05445	5808.61	5387.32	5498.39	11771.3	14684.6	12036.2	5564.77	12830.7	-1.20545	2.34708e-45	6.61211e-44	rpmE	NC_999999999.1	1162582	1162806	+	225	protein_coding	50S ribosomal protein L31 && -	-
ACX60_RS14705	13049.7	10259.1	11831.7	26978.3	35668.6	36291.8	11713.5	32979.6	-1.49356	2.40137e-45	6.71495e-44	ACX60_RS14705	NC_999999999.1	3106860	3107846	-	987	protein_coding	DUF1852 domain-containing protein && PF08908:Domain of unknown function (DUF1852)	-
ACX60_RS05665	225.636	199.053	204.967	627.218	907.021	888.784	209.885	807.674	-1.94732	3.95971e-45	1.09109e-43	barB	NC_999999999.1	1219013	1220608	+	1596	protein_coding	acinetobactin export ABC transporter permease/ATP-binding subunit BarB && PF00664:ABC transporter transmembrane region|PF00005:ABC transporter	ABC_tran
ACX60_RS06640	1398.77	1368.31	1416.91	2938.51	3796.05	3699.98	1394.66	3478.18	-1.31936	5.38803e-45	1.4633e-43	fis	NC_999999999.1	1422975	1423244	-	270	protein_coding	DNA-binding transcriptional regulator Fis && -	-
ACX60_RS15860	20060	17790.9	19515.1	36102.8	41320.9	39727.6	19122	39050.4	-1.03024	1.51692e-44	4.09026e-43	rpmB	NC_999999999.1	3356947	3357183	+	237	protein_coding	50S ribosomal protein L28 && -	-
ACX60_RS17525	18.1546	20.0485	18.8043	201.558	197.226	202.786	19.0025	200.523	-3.39537	1.77429e-44	4.71687e-43	abaI	NC_999999999.1	3713293	3713859	+	567	protein_coding	acyl-homoserine-lactone synthase AbaI && PF00765:Autoinducer synthase	Autoind_synth
ACX60_RS17155	2973.9	2556.19	2707.83	5404.94	5950.36	5744.07	2745.97	5699.79	-1.05421	8.6087e-43	2.1958e-41	ACX60_RS17155	NC_999999999.1	3637144	3639522	-	2379	protein_coding	YgiQ family radical SAM protein && PF11842:Domain of unknown function (DUF3362)|PF08497:Radical SAM N-terminal|PF04055:Radical SAM superfamily	Radical_SAM
ACX60_RS12120	56.1928	50.1213	58.2935	285.099	300.173	272.313	54.8692	285.862	-2.38741	3.4115e-42	8.64323e-41	ACX60_RS12120	NC_999999999.1	2544130	2544486	+	357	protein_coding	four-helix bundle copper-binding protein && -	-
ACX60_RS15140	7805.62	6921.75	7381.64	13865.1	16082.6	14874.1	7369.67	14940.6	-1.01985	9.19152e-42	2.23858e-40	rpmI	NC_999999999.1	3198821	3199015	-	195	protein_coding	50S ribosomal protein L35 && -	-
ACX60_RS16440	1651.2	1496.48	1672.65	3169.24	3221.71	3319.9	1606.78	3236.95	-1.01156	1.09156e-41	2.64144e-40	tpiA	NC_999999999.1	3485182	3485976	-	795	protein_coding	triose-phosphate isomerase && PF00121:Triosephosphate isomerase	-
ACX60_RS13550	572.302	616.492	569.772	1276.98	1505.2	1441.52	586.189	1407.9	-1.26405	1.21092e-41	2.91161e-40	ACX60_RS13550	NC_999999999.1	2856292	2857437	+	1146	protein_coding	galactose mutarotase && PF01263:Aldose 1-epimerase	Aldose_epim
ACX60_RS06635	5161.1	4766.53	5043.32	9449.37	11534.4	10478.8	4990.32	10487.6	-1.07188	2.01332e-41	4.78006e-40	purH	NC_999999999.1	1421311	1422885	-	1575	protein_coding	bifunctional phosphoribosylaminoimidazolecarboxamide formyltransferase/IMP cyclohydrolase && PF01808:AICARFT/IMPCHase bienzyme|PF02142:MGS-like domain	-
ACX60_RS17080	2503.61	2349.97	2405.08	4468.76	5065.01	5088.2	2419.55	4873.99	-1.01096	2.89818e-41	6.8379e-40	ppa	NC_999999999.1	3620923	3621450	-	528	protein_coding	inorganic diphosphatase && PF00719:Inorganic pyrophosphatase	Pyrophosphatase
ACX60_RS06715	2526.95	2378.61	2530.12	4577.49	5292.58	5125.28	2478.56	4998.45	-1.01276	1.32657e-40	3.07228e-39	cyoE	NC_999999999.1	1437268	1438146	-	879	protein_coding	heme o synthase && PF01040:UbiA prenyltransferase family	UbiA
ACX60_RS06410	52.7348	50.8373	36.6685	253.274	262.245	285.06	46.7469	266.86	-2.50474	4.03983e-40	9.13195e-39	ACX60_RS06410	NC_999999999.1	1378031	1378825	+	795	protein_coding	PIG-L family deacetylase && PF02585:GlcNAc-PI de-N-acetylase	-
ACX60_RS01005	526.484	528.422	543.445	1190.79	1206.11	1164.57	532.784	1187.16	-1.15637	4.07556e-40	9.15787e-39	ACX60_RS01005	NC_999999999.1	221417	222499	+	1083	protein_coding	DUF475 domain-containing protein && PF04332:Protein of unknown function (DUF475)	-
ACX60_RS03265	1456.69	1186.44	1375.54	2856.29	3475.29	3494.88	1339.56	3275.49	-1.2915	5.36945e-40	1.19233e-38	ACX60_RS03265	NC_999999999.1	675614	677257	+	1644	protein_coding	nitrite/sulfite reductase && PF03460:Nitrite/Sulfite reductase ferredoxin-like half domain|PF01077:Nitrite and sulphite reductase 4Fe-4S domain	-
ACX60_RS04575	1419.52	1283.1	1374.6	2629.54	2951.88	2832.06	1359.07	2804.49	-1.04639	5.50163e-40	1.21454e-38	ACX60_RS04575	NC_999999999.1	965494	966465	-	972	protein_coding	class 1 fructose-bisphosphatase && PF00316:Fructose-1-6-bisphosphatase	-
ACX60_RS04180	12467	11497.1	11243.1	21606.5	25913.5	25707.5	11735.8	24409.2	-1.05661	1.39623e-39	2.96111e-38	ACX60_RS04180	NC_999999999.1	877108	878940	-	1833	protein_coding	phosphoenolpyruvate carboxykinase (GTP) && PF00821:Phosphoenolpyruvate carboxykinase	-
ACX60_RS15995	577.489	562.074	582.935	1296.87	1655.83	1375.47	574.166	1442.72	-1.33103	2.84695e-39	6.00405e-38	infA	NC_999999999.1	3385024	3385245	+	222	protein_coding	translation initiation factor IF-1 && -	-
ACX60_RS04300	286.151	296.432	275.484	781.038	709.795	742.778	286.022	744.537	-1.37761	1.00365e-38	2.05912e-37	ACX60_RS04300	NC_999999999.1	904591	905448	-	858	protein_coding	DUF6430 domain-containing protein && -	-
ACX60_RS04085	5877.77	5148.89	5504.97	10439.9	12936.7	12164.9	5510.54	11847.2	-1.10465	1.16745e-38	2.38223e-37	carA	NC_999999999.1	859687	860826	-	1140	protein_coding	glutamine-hydrolyzing carbamoyl-phosphate synthase small subunit && PF00988:Carbamoyl-phosphate synthase small chain, CPSase domain|PF00117:Glutamine amidotransferase class-I	CPSase_sm_chain
ACX60_RS08645	491.903	508.373	498.315	1105.92	1103.16	1121.7	499.531	1110.26	-1.1518	1.28215e-38	2.60221e-37	ACX60_RS08645	NC_999999999.1	1836685	1837515	+	831	protein_coding	alpha/beta hydrolase && PF00561:alpha/beta hydrolase fold	Abhydrolase_1
ACX60_RS18185	3587.7	3120.41	3212.72	6221.79	7326.6	6915.6	3306.94	6821.33	-1.04504	1.30619e-37	2.50298e-36	rnpA	NC_999999999.1	3856606	3856998	-	393	protein_coding	ribonuclease P protein component && PF00825:Ribonuclease P	-
ACX60_RS06425	35.4447	35.8009	44.1902	263.882	200.477	244.503	38.4786	236.287	-2.62245	5.30389e-37	9.76692e-36	ACX60_RS06425	NC_999999999.1	1380327	1380689	+	363	protein_coding	NirD/YgiW/YdeI family stress tolerance protein && PF04076:Bacterial OB fold (BOF) protein	-
ACX60_RS16420	2801.86	2589.84	2614.74	4874.53	5911.35	5664.12	2668.81	5483.33	-1.03941	9.47364e-37	1.71937e-35	rimP	NC_999999999.1	3483840	3484364	-	525	protein_coding	ribosome maturation factor RimP && PF02576:Putative ribosome maturation factor RimP	-
ACX60_RS04305	373.466	412.427	447.543	938.837	999.132	1054.49	411.145	997.486	-1.2802	3.67622e-36	6.51538e-35	ACX60_RS04305	NC_999999999.1	905448	905957	-	510	protein_coding	TIR domain-containing protein && -	-
ACX60_RS17340	829.061	764.708	896.027	2193.27	1762.03	1872.59	829.932	1942.63	-1.22734	6.29768e-36	1.09054e-34	ACX60_RS17340	NC_999999999.1	3672880	3673278	-	399	protein_coding	ATP synthase subunit I && PF03899:ATP synthase I chain	-
ACX60_RS03945	862.776	960.181	893.206	1768.94	2014.52	1902.72	905.388	1895.39	-1.06568	9.12091e-36	1.56507e-34	ACX60_RS03945	NC_999999999.1	816977	818098	+	1122	protein_coding	hypothetical protein && -	-
ACX60_RS14700	14427.7	11130.5	13171.5	26548.7	34265.2	35629	12909.9	32147.6	-1.3164	2.23608e-35	3.75165e-34	ACX60_RS14700	NC_999999999.1	3105795	3106838	-	1044	protein_coding	methionine synthase && PF01717:Cobalamin-independent synthase, Catalytic domain	-
ACX60_RS10725	1730.74	1447.07	1576.74	3075.09	3486.12	3302.52	1584.85	3287.91	-1.05399	2.26231e-35	3.77886e-34	ychF	NC_999999999.1	2244904	2245995	+	1092	protein_coding	redox-regulated ATPase YchF && PF06071:Protein of unknown function (DUF933)|PF01926:50S ribosome-binding GTPase	-
ACX60_RS05620	305.17	325.072	329.076	743.909	934.112	808.828	319.773	828.95	-1.37599	1.21645e-34	1.95409e-33	bauB	NC_999999999.1	1205463	1206431	+	969	protein_coding	siderophore-binding periplasmic lipoprotein BauB && PF01497:Periplasmic binding protein	Peripla_BP_2
ACX60_RS03150	376.924	342.973	414.636	1026.36	895.101	1216.72	378.178	1046.06	-1.46994	1.65449e-34	2.64648e-33	ACX60_RS03150	NC_999999999.1	647972	648847	-	876	protein_coding	metal-dependent hydrolase && PF10118:Predicted metal-dependent hydrolase	-
ACX60_RS15280	325.054	262.063	294.288	722.693	750.974	805.352	293.802	759.673	-1.37388	2.81489e-34	4.40922e-33	ACX60_RS15280	NC_999999999.1	3228130	3228444	-	315	protein_coding	proton-translocating transhydrogenase family protein && PF12769:4TM region of pyridine nucleotide transhydrogenase, mitoch	-
ACX60_RS12260	739.152	612.196	716.445	1433.45	1537.71	1636.2	689.264	1535.79	-1.15841	1.47277e-33	2.22388e-32	ACX60_RS12260	NC_999999999.1	2576750	2577766	-	1017	protein_coding	aspartate carbamoyltransferase catalytic subunit && PF00185:Aspartate/ornithine carbamoyltransferase, Asp/Orn binding domain|PF02729:Aspartate/ornithine carbamoyltransferase, carbamoyl-P binding domain	-
ACX60_RS18190	429.659	378.058	416.516	907.012	1173.6	1008.14	408.078	1029.58	-1.33842	2.15656e-33	3.24343e-32	rpmH	NC_999999999.1	3857028	3857162	-	135	protein_coding	50S ribosomal protein L34 && -	-
ACX60_RS11655	200.565	194.041	181.462	486.657	547.247	558.532	192.023	530.812	-1.46723	6.89372e-33	1.00867e-31	tssF	NC_999999999.1	2448128	2449939	-	1812	protein_coding	type VI secretion system baseplate subunit TssF && PF05947:Type VI secretion system, ImpG, VasA, VC_A0110	-
ACX60_RS08650	71.7539	68.0217	62.0543	270.512	257.91	283.901	67.2767	270.775	-2.00648	3.08103e-32	4.40564e-31	ACX60_RS08650	NC_999999999.1	1837677	1838915	+	1239	protein_coding	NADH:flavin oxidoreductase/NADH oxidase family protein && PF00724:NADH:flavin oxidoreductase / NADH oxidase family	Oxidored_FMN
ACX60_RS06950	958.736	805.521	870.641	1760.98	2341.78	2360.43	878.299	2154.4	-1.2962	3.54986e-32	5.05687e-31	ACX60_RS06950	NC_999999999.1	1497131	1498051	+	921	protein_coding	LysR family transcriptional regulator && PF03466:LysR substrate binding domain|PF00126:Bacterial regulatory helix-turn-helix protein, lysR family	LysR_substrate
ACX60_RS09065	172.037	141.056	155.136	420.355	486.562	501.752	156.076	469.556	-1.59382	6.85179e-32	9.50938e-31	ACX60_RS09065	NC_999999999.1	1921067	1921741	-	675	protein_coding	hypothetical protein && -	-
ACX60_RS10955	1293.3	1168.54	1345.45	3209.02	2586.69	2564.38	1269.1	2786.7	-1.13486	8.65101e-32	1.18755e-30	ACX60_RS10955	NC_999999999.1	2296710	2298155	+	1446	protein_coding	cytochrome ubiquinol oxidase subunit I && PF01654:Cytochrome bd terminal oxidase subunit I	-
ACX60_RS10960	621.579	509.089	642.168	1868.39	1394.67	1418.35	590.946	1560.47	-1.40171	1.02392e-31	1.40047e-30	cydB	NC_999999999.1	2298148	2299152	+	1005	protein_coding	cytochrome d ubiquinol oxidase subunit II && PF02322:Cytochrome bd terminal oxidase subunit II	-
ACX60_RS11620	566.251	532.718	580.114	1135.09	1093.41	1157.62	559.694	1128.71	-1.01314	1.19152e-29	1.46993e-28	tssH	NC_999999999.1	2436954	2439635	-	2682	protein_coding	type VI secretion system ATPase TssH && PF10431:C-terminal, D2-small domain, of ClpB protein|PF07724:AAA domain (Cdc48 subfamily)|PF00004:ATPase family associated with various cellular activities (AAA)	AAA
ACX60_RS05670	104.605	95.2304	114.706	304.99	530.992	446.13	104.847	427.371	-2.03444	1.57299e-29	1.92169e-28	basH	NC_999999999.1	1220681	1221415	+	735	protein_coding	acinetobactin biosynthesis thioesterase BasH && PF00975:Thioesterase domain	-
ACX60_RS08055	480.665	498.349	574.473	1259.74	1143.26	1060.28	517.829	1154.43	-1.15735	1.67933e-29	2.04499e-28	ACX60_RS08055	NC_999999999.1	1711299	1711742	-	444	protein_coding	universal stress protein && PF00582:Universal stress protein family	Usp
ACX60_RS09855	1267.36	1114.84	1184.67	3364.17	3190.29	2280.48	1188.96	2944.98	-1.30863	1.77992e-29	2.15359e-28	rpsT	NC_999999999.1	2086073	2086339	+	267	protein_coding	30S ribosomal protein S20 && -	-
ACX60_RS08170	433.117	479.016	485.152	940.163	983.961	1064.92	465.762	996.348	-1.09748	4.37814e-29	5.14875e-28	ACX60_RS08170	NC_999999999.1	1734222	1734818	+	597	protein_coding	nitroreductase family protein && PF00881:Nitroreductase family	Nitroreductase
ACX60_RS14315	2143.11	1820.83	2010.18	3507.38	4246.85	4230.71	1991.38	3994.98	-1.00548	1.41624e-28	1.63496e-27	rluB	NC_999999999.1	3011830	3012753	+	924	protein_coding	23S rRNA pseudouridine(2605) synthase RluB && PF01479:S4 domain|PF00849:RNA pseudouridylate synthase	S4
ACX60_RS00105	299.983	325.072	338.478	735.953	705.461	704.538	321.178	715.317	-1.15505	3.28007e-28	3.70726e-27	ACX60_RS00105	NC_999999999.1	24432	25124	-	693	protein_coding	TIGR04219 family outer membrane beta-barrel protein && -	-
ACX60_RS05660	204.023	213.373	224.712	507.874	674.035	538.833	214.036	573.58	-1.42517	2.18172e-27	2.35314e-26	barA	NC_999999999.1	1217406	1219016	+	1611	protein_coding	acinetobactin export ABC transporter permease/ATP-binding subunit BarA && PF00664:ABC transporter transmembrane region|PF00005:ABC transporter	ABC_tran
ACX60_RS04525	754.713	642.268	627.125	1295.54	1517.12	1416.03	674.702	1409.56	-1.06409	4.52921e-27	4.76261e-26	purN	NC_999999999.1	954731	955360	-	630	protein_coding	phosphoribosylglycinamide formyltransferase && PF00551:Formyl transferase	-
ACX60_RS06060	727.049	592.863	680.717	1270.35	1509.53	1467.02	666.876	1415.63	-1.08874	6.09526e-27	6.35624e-26	yegQ	NC_999999999.1	1309051	1310421	-	1371	protein_coding	tRNA 5-hydroxyuridine modification protein YegQ && PF01136:Peptidase family U32|PF16325:Peptidase family U32 C-terminal domain	-
ACX60_RS09070	0	0	0	949.446	1015.39	1105.48	0	1023.44	-12.7028	6.45752e-27	6.71546e-26	ACX60_RS09070	NC_999999999.1	1921748	1922563	-	816	protein_coding	PAAR domain-containing protein && PF05488:PAAR motif	-
ACX60_RS15100	6010.9	5590.67	5764.47	9818.01	13479.6	13722.3	5788.68	12340	-1.0923	1.3239e-26	1.35074e-25	ACX60_RS15100	NC_999999999.1	3191968	3192219	+	252	protein_coding	hypothetical protein && -	-
ACX60_RS03320	1018.39	926.528	915.771	1692.03	2186.82	2056.83	953.562	1978.56	-1.05427	1.55158e-26	1.57876e-25	ACX60_RS03320	NC_999999999.1	686361	687719	-	1359	protein_coding	uracil-xanthine permease family protein && PF00860:Permease family	-
ACX60_RS12000	97.6891	112.415	100.603	551.633	327.264	336.046	103.569	404.981	-1.96082	1.12828e-25	1.10918e-24	ACX60_RS12000	NC_999999999.1	2527720	2528313	-	594	protein_coding	DUF4142 domain-containing protein && PF13628:Domain of unknown function (DUF4142)	-
ACX60_RS05600	312.951	317.196	317.793	616.609	761.811	836.639	315.98	738.353	-1.22639	2.23653e-24	2.08467e-23	basB	NC_999999999.1	1200142	1202169	-	2028	protein_coding	acinetobactin non-ribosomal peptide synthetase subunit BasB && PF00668:Condensation domain|PF00550:Phosphopantetheine attachment site	PP-binding
ACX60_RS03270	449.543	482.596	478.57	855.297	1033.81	1029	470.237	972.701	-1.04991	2.49414e-24	2.31336e-23	ACX60_RS03270	NC_999999999.1	677250	677735	+	486	protein_coding	DUF934 domain-containing protein && PF06073:Bacterial protein of unknown function (DUF934)	-
ACX60_RS01085	175.495	172.56	177.701	462.788	503.9	390.509	175.252	452.399	-1.36926	3.60978e-24	3.2995e-23	ACX60_RS01085	NC_999999999.1	238631	239014	-	384	protein_coding	hypothetical protein && -	-
ACX60_RS00200	272.319	338.677	260.44	632.522	692.457	720.761	290.479	681.913	-1.22722	4.40189e-24	3.9945e-23	ACX60_RS00200	NC_999999999.1	48664	49854	-	1191	protein_coding	MFS transporter && PF07690:Major Facilitator Superfamily	MFS_1
ACX60_RS12115	389.892	335.813	330.956	783.69	717.381	742.778	352.22	747.95	-1.086	4.72923e-24	4.27102e-23	ACX60_RS12115	NC_999999999.1	2543321	2543650	+	330	protein_coding	hypothetical protein && -	-
ACX60_RS06515	568.844	589.999	644.989	1376.43	1111.83	1181.96	601.277	1223.41	-1.02415	5.33212e-24	4.79256e-23	proP	NC_999999999.1	1396605	1398092	-	1488	protein_coding	glycine betaine/L-proline transporter ProP && PF08946:Osmosensory transporter coiled coil|PF00083:Sugar (and other) transporter	Sugar_tr
ACX60_RS09700	512.652	448.227	501.136	897.73	1275.46	1216.72	487.338	1129.97	-1.21637	1.65742e-23	1.45169e-22	ACX60_RS09700	NC_999999999.1	2050698	2052608	-	1911	protein_coding	IucA/IucC family siderophore biosynthesis protein && PF06276:Ferric iron reductase FhuF-like transporter|PF04183:IucA / IucC family	-
ACX60_RS06405	104.605	97.3785	93.0815	347.423	264.412	286.219	98.355	299.351	-1.60188	8.39745e-23	6.98246e-22	ACX60_RS06405	NC_999999999.1	1377069	1378043	+	975	protein_coding	hypothetical protein && -	-
ACX60_RS00205	299.119	258.483	227.533	570.198	589.509	666.298	261.711	608.669	-1.2171	1.50669e-22	1.23916e-21	dkgB	NC_999999999.1	49859	50662	-	804	protein_coding	2%2C5-didehydrogluconate reductase DkgB && PF00248:Aldo/keto reductase family	Aldo_ket_red
ACX60_RS18040	762.494	948.724	905.429	2164.1	1767.44	1607.23	872.216	1846.26	-1.08029	4.45442e-22	3.5626e-21	ACX60_RS18040	NC_999999999.1	3827943	3828173	-	231	protein_coding	hypothetical protein && -	-
ACX60_RS02305	817.822	819.125	871.581	5390.36	3399.43	3370.89	836.176	4053.56	-2.2772	1.37656e-21	1.07812e-20	ACX60_RS02305	NC_999999999.1	471174	473540	-	2367	protein_coding	hypothetical protein && -	-
ACX60_RS13215	132.269	103.107	136.331	328.858	361.941	315.188	123.902	335.329	-1.44425	4.02888e-21	3.09756e-20	ACX60_RS13215	NC_999999999.1	2774617	2775396	-	780	protein_coding	OmpA family protein && PF00691:OmpA family|PF04355:SmpA / OmlA family	-
ACX60_RS11190	11.2386	11.4563	8.46195	124.648	76.9396	93.8612	10.3856	98.4829	-3.22855	1.03694e-20	7.76679e-20	ACX60_RS11190	NC_999999999.1	2343204	2343617	+	414	protein_coding	DUF6367 family protein && -	-
ACX60_RS11195	37.1737	49.4053	51.7119	794.299	382.531	433.384	46.097	536.738	-3.54035	1.29556e-20	9.66549e-20	ACX60_RS11195	NC_999999999.1	2343759	2344637	+	879	protein_coding	SDR family oxidoreductase && PF00106:short chain dehydrogenase	adh_short
ACX60_RS11105	65.7024	68.7378	76.1576	186.972	229.735	246.82	70.1992	221.176	-1.66085	1.99855e-19	1.41815e-18	ACX60_RS11105	NC_999999999.1	2323629	2325590	+	1962	protein_coding	family 2A encapsulin nanocompartment cargo protein cysteine desulfurase && PF00266:Aminotransferase class-V	Aminotran_5
ACX60_RS13925	283.558	277.099	255.739	619.261	521.239	558.532	272.132	566.344	-1.0542	2.02556e-19	1.43193e-18	ACX60_RS13925	NC_999999999.1	2939034	2939489	-	456	protein_coding	bacteriohemerythrin && PF01814:Hemerythrin HHE cation binding domain	-
ACX60_RS12660	261.081	252.754	271.723	515.83	524.49	549.262	261.853	529.861	-1.01875	2.46409e-19	1.72734e-18	ACX60_RS12660	NC_999999999.1	2642442	2642831	-	390	protein_coding	hypothetical protein && -	-
ACX60_RS11995	251.571	283.543	277.364	2988.9	1634.15	1557.4	270.826	2060.15	-2.92691	3.51248e-19	2.44192e-18	ACX60_RS11995	NC_999999999.1	2526707	2527336	-	630	protein_coding	hypothetical protein && -	-
ACX60_RS10375	628.495	526.273	496.435	1043.59	1376.24	1060.28	550.401	1160.04	-1.07682	3.83795e-19	2.6584e-18	ACX60_RS10375	NC_999999999.1	2175508	2175750	-	243	protein_coding	hypothetical protein && -	-
ACX60_RS11645	61.3799	69.4538	60.1739	194.928	191.807	216.692	63.6692	201.142	-1.65492	4.14878e-19	2.85276e-18	ACX60_RS11645	NC_999999999.1	2445757	2447169	-	1413	protein_coding	hypothetical protein && -	-
ACX60_RS12970	294.796	274.235	293.348	696.172	606.848	528.404	287.46	610.474	-1.08603	6.03939e-19	4.11529e-18	ACX60_RS12970	NC_999999999.1	2713255	2715003	-	1749	protein_coding	FAD-dependent monooxygenase && PF01494:FAD binding domain	FAD_binding_3
ACX60_RS11870	20.7481	26.4927	38.5489	128.626	128.955	133.26	28.5966	130.28	-2.19865	3.96468e-18	2.61198e-17	ACX60_RS11870	NC_999999999.1	2500767	2501327	-	561	protein_coding	TetR/AcrR family transcriptional regulator && PF00440:Bacterial regulatory proteins, tetR family	TetR_N
ACX60_RS09370	960.465	628.664	818.929	2625.56	2987.64	2296.7	802.686	2636.64	-1.71653	2.55773e-17	1.60123e-16	ACX60_RS09370	NC_999999999.1	1985714	1986409	-	696	protein_coding	MBL fold metallo-hydrolase && PF00753:Metallo-beta-lactamase superfamily	Lactamase_B
ACX60_RS16580	85.586	106.687	83.6793	270.512	214.564	290.854	91.984	258.643	-1.48309	5.39779e-17	3.29186e-16	ACX60_RS16580	NC_999999999.1	3517272	3517916	-	645	protein_coding	alpha/beta hydrolase && PF06821:Serine hydrolase	-
ACX60_RS07210	25.9352	39.381	19.7446	137.908	137.624	114.719	28.3536	130.084	-2.17432	9.31163e-17	5.61524e-16	ACX60_RS07210	NC_999999999.1	1551965	1552390	+	426	protein_coding	hypothetical protein && -	-
ACX60_RS06415	36.3092	33.6529	26.3261	115.366	122.453	180.77	32.0961	139.53	-2.11638	9.83288e-17	5.92011e-16	ACX60_RS06415	NC_999999999.1	1378800	1379399	+	600	protein_coding	class I SAM-dependent methyltransferase && PF05401:Nodulation protein S (NodS)	-
ACX60_RS05010	153.017	186.881	141.973	347.423	397.702	362.698	160.624	369.274	-1.19621	1.0333e-16	6.21133e-16	ACX60_RS05010	NC_999999999.1	1057891	1058328	-	438	protein_coding	PaaI family thioesterase && PF03061:Thioesterase superfamily	4HBT
ACX60_RS10850	44.0898	42.9611	39.4891	161.777	218.899	119.354	42.18	166.677	-1.98301	1.97315e-16	1.16933e-15	ACX60_RS10850	NC_999999999.1	2273948	2274508	-	561	protein_coding	chromate transporter && PF02417:Chromate transporter	-
ACX60_RS04340	69.1604	77.33	77.0978	197.58	218.899	196.993	74.5294	204.49	-1.45657	2.80651e-16	1.64768e-15	ACX60_RS04340	NC_999999999.1	910985	911767	-	783	protein_coding	SDR family oxidoreductase && PF00106:short chain dehydrogenase	adh_short
ACX60_RS06420	32.8512	34.3689	19.7446	131.278	143.043	106.608	28.9882	126.976	-2.11692	3.09767e-16	1.81298e-15	ACX60_RS06420	NC_999999999.1	1379396	1380040	+	645	protein_coding	glycosyltransferase && PF00535:Glycosyl transferase family 2	Glycos_transf_2
ACX60_RS10585	64.8379	75.1819	63.9348	177.69	190.724	225.962	67.9849	198.125	-1.53957	3.47597e-16	2.01874e-15	ACX60_RS10585	NC_999999999.1	2217380	2218399	+	1020	protein_coding	fimbrial protein && PF00419:Fimbrial protein	-
ACX60_RS08655	163.391	160.388	164.538	343.445	342.436	336.046	162.773	340.642	-1.06595	1.60899e-15	8.99844e-15	ACX60_RS08655	NC_999999999.1	1838931	1839998	+	1068	protein_coding	saccharopine dehydrogenase NADP-binding domain-containing protein && PF03435:Saccharopine dehydrogenase NADP binding domain	Saccharop_dh
ACX60_RS17060	67.4314	71.6018	75.2174	169.733	195.058	216.692	71.4169	193.828	-1.44358	8.55451e-15	4.63318e-14	ACX60_RS17060	NC_999999999.1	3616083	3616859	+	777	protein_coding	aldolase && PF00596:Class II Aldolase and Adducin N-terminal domain	Aldolase_II
ACX60_RS09400	107.199	129.599	112.826	308.968	255.743	260.725	116.541	275.145	-1.23257	8.6804e-15	4.68791e-14	ACX60_RS09400	NC_999999999.1	1992216	1993751	-	1536	protein_coding	2-oxo acid dehydrogenase subunit E2 && PF02817:e3 binding domain|PF00198:2-oxoacid dehydrogenases acyltransferase (catalytic domain)|PF00364:Biotin-requiring enzyme	Biotin_lipoyl
ACX60_RS07175	56.1928	50.8373	73.3369	221.449	183.138	148.324	60.1224	184.304	-1.62187	2.36452e-14	1.23801e-13	ACX60_RS07175	NC_999999999.1	1545426	1545896	+	471	protein_coding	hypothetical protein && -	-
ACX60_RS11630	101.147	105.971	125.989	250.622	238.405	252.614	111.036	247.213	-1.15782	4.64949e-13	2.30037e-12	ACX60_RS11630	NC_999999999.1	2440135	2440902	-	768	protein_coding	OmpA family protein && PF00691:OmpA family	-
ACX60_RS11100	25.9352	27.2087	31.9674	99.4531	92.1108	114.719	28.3704	102.094	-1.85152	1.45783e-12	6.98391e-12	ACX60_RS11100	NC_999999999.1	2322722	2323654	+	933	protein_coding	family 2A encapsulin nanocompartment shell protein && -	-
ACX60_RS04795	0.864505	0	0	94.1489	109.449	76.4795	0.288168	93.3593	-8.28698	6.77946e-12	3.11723e-11	ACX60_RS04795	NC_999999999.1	1020545	1021477	-	933	protein_coding	IS5-like element ISAba12 family transposase && PF13737:Transposase DDE domain	-
ACX60_RS09395	57.9219	75.8979	44.1902	196.254	137.624	184.246	59.3367	172.708	-1.52551	7.13914e-12	3.27463e-11	lpdA	NC_999999999.1	1990802	1992205	-	1404	protein_coding	dihydrolipoyl dehydrogenase && PF07992:Pyridine nucleotide-disulphide oxidoreductase|PF02852:Pyridine nucleotide-disulphide oxidoreductase, dimerisation domain	Pyr_redox_2
ACX60_RS09410	117.573	138.908	115.647	339.467	223.233	286.219	124.042	282.973	-1.18173	7.3968e-12	3.3805e-11	ACX60_RS09410	NC_999999999.1	1994786	1995748	-	963	protein_coding	thiamine pyrophosphate-dependent dehydrogenase E1 component subunit alpha && PF00676:Dehydrogenase E1 component	-
ACX60_RS12875	68.2959	68.0217	46.0706	189.624	152.796	148.324	60.7961	163.581	-1.41685	1.93456e-11	8.60186e-11	ACX60_RS12875	NC_999999999.1	2693424	2693762	-	339	protein_coding	hypothetical protein && -	-
ACX60_RS13250	159.933	163.252	164.538	265.208	402.037	339.523	162.575	335.589	-1.0498	2.43312e-11	1.06927e-10	ACX60_RS13250	NC_999999999.1	2788962	2789753	+	792	protein_coding	RnfABCDGE type electron transport complex subunit B && PF04060:Putative Fe-S cluster|PF14697:4Fe-4S dicluster domain	FeS
ACX60_RS01745	100.283	121.723	99.663	213.493	227.568	259.567	107.223	233.542	-1.11902	2.45196e-11	1.07504e-10	ACX60_RS01745	NC_999999999.1	366033	366347	-	315	protein_coding	antibiotic biosynthesis monooxygenase && PF03992:Antibiotic biosynthesis monooxygenase	ABM
ACX60_RS05675	38.9027	40.097	37.6087	84.8666	136.541	156.435	38.8695	125.948	-1.69997	3.06275e-11	1.33048e-10	basI	NC_999999999.1	1221426	1222181	+	756	protein_coding	acinetobactin biosynthesis phosphopantetheinyl transferase BasI && PF01648:4'-phosphopantetheinyl transferase superfamily	ACPS
ACX60_RS10845	24.2061	22.9126	34.788	75.5844	105.115	110.084	27.3023	96.9277	-1.84432	4.91738e-11	2.09516e-10	ACX60_RS10845	NC_999999999.1	2273427	2273948	-	522	protein_coding	chromate transporter && PF02417:Chromate transporter	-
ACX60_RS11765	32.8512	37.233	50.7717	200.232	124.621	95.02	40.2853	139.958	-1.797	5.38235e-11	2.29068e-10	ACX60_RS11765	NC_999999999.1	2476600	2477763	-	1164	protein_coding	glutathione-dependent formaldehyde dehydrogenase && PF13823:Alcohol dehydrogenase GroES-associated|PF08240:Alcohol dehydrogenase GroES-like domain	ADH_N
ACX60_RS14515	4409.84	4611.87	4860.92	17015.8	11268.9	10674.7	4627.55	12986.5	-1.48864	6.64181e-11	2.80457e-10	ACX60_RS14515	NC_999999999.1	3058699	3060375	-	1677	protein_coding	mechanosensitive ion channel && PF05552:Conserved TM helix	-
ACX60_RS16695	124.489	94.5144	121.288	224.101	292.587	223.645	113.43	246.778	-1.12977	1.02905e-10	4.30672e-10	tuf	NC_999999999.1	3542583	3543773	-	1191	protein_coding	elongation factor Tu && PF03144:Elongation factor Tu domain 2|PF03143:Elongation factor Tu C-terminal domain|PF00009:Elongation factor Tu GTP binding domain	GTP_EFTU
ACX60_RS09355	160.798	115.995	116.587	286.425	274.165	254.932	131.127	271.841	-1.05279	1.10282e-10	4.61034e-10	ACX60_RS09355	NC_999999999.1	1981968	1982972	-	1005	protein_coding	hypothetical protein && PF03447:Homoserine dehydrogenase, NAD binding domain|PF00742:Homoserine dehydrogenase	-
ACX60_RS08960	100.283	115.279	122.228	216.145	266.58	219.009	112.597	233.911	-1.05781	2.28353e-10	9.35976e-10	ACX60_RS08960	NC_999999999.1	1899702	1900163	-	462	protein_coding	hypothetical protein && -	-
ACX60_RS17660	34.5802	29.3568	32.9076	180.342	79.107	96.1787	32.2815	118.542	-1.87165	2.82664e-10	1.15233e-09	ACX60_RS17660	NC_999999999.1	3740418	3743180	-	2763	protein_coding	type VI secretion system tip protein VgrG && PF05954:Phage late control gene D protein (GPD)|PF13296:Putative type VI secretion system Rhs element Vgr|PF10106:Uncharacterized protein conserved in bacteria (DUF2345)	-
ACX60_RS19250	102636	85085.9	80989.4	256780	224654	168140	89570.3	216525	-1.27344	3.57512e-10	1.44808e-09	ssrA	NC_999999999.1	2916883	2917242	-	360	protein_coding	transfer-messenger RNA && -	-
ACX60_RS07095	44.9543	59.4295	49.8315	135.256	133.29	113.56	51.4051	127.369	-1.30188	3.80136e-09	1.43072e-08	ACX60_RS07095	NC_999999999.1	1525958	1526215	-	258	protein_coding	hypothetical protein && -	-
ACX60_RS11635	57.9219	77.33	60.1739	133.93	151.712	158.753	65.1419	148.132	-1.17953	8.87014e-09	3.2166e-08	tagF	NC_999999999.1	2440905	2441864	-	960	protein_coding	type VI secretion system-associated protein TagF && PF09867:Uncharacterized protein conserved in bacteria (DUF2094)	-
ACX60_RS12740	38.9027	37.949	43.25	96.801	107.282	105.449	40.0339	103.177	-1.37114	9.43916e-09	3.41311e-08	ACX60_RS12740	NC_999999999.1	2659982	2660836	+	855	protein_coding	SDR family oxidoreductase && PF00106:short chain dehydrogenase	adh_short
ACX60_RS11650	58.7864	57.2815	46.0706	118.018	143.043	115.878	54.0462	125.646	-1.21495	3.42301e-08	1.18008e-07	tssG	NC_999999999.1	2447166	2448164	-	999	protein_coding	type VI secretion system baseplate subunit TssG && PF06996:Type VI secretion, VasB, ImpH, VC_A0111	-
ACX60_RS19495	23.3416	22.9126	17.8641	70.2802	72.605	60.2566	21.3728	67.7139	-1.65714	7.09053e-08	2.35623e-07	ACX60_RS19495	NC_999999999.1	1551410	1551541	+	132	protein_coding	hypothetical protein && -	-
ACX60_RS13805	48.4123	31.5048	31.9674	106.083	96.4455	90.3848	37.2948	97.6379	-1.39016	7.18579e-08	2.38167e-07	ACX60_RS13805	NC_999999999.1	2913192	2913476	+	285	protein_coding	hypothetical protein && -	-
ACX60_RS00430	31.1222	47.2572	36.6685	95.475	120.286	86.9085	38.3493	100.89	-1.38893	7.68306e-08	2.54417e-07	ACX60_RS00430	NC_999999999.1	95895	96189	+	295	protein_coding	hypothetical protein && -	-
ACX60_RS09405	84.7215	78.046	62.0543	163.103	165.8	135.577	74.9406	154.827	-1.04251	1.63882e-07	5.29217e-07	ACX60_RS09405	NC_999999999.1	1993753	1994772	-	1020	protein_coding	alpha-ketoacid dehydrogenase subunit beta && PF02779:Transketolase, pyrimidine binding domain|PF02780:Transketolase, C-terminal domain	-
ACX60_RS09695	71.7539	76.614	55.4728	123.322	136.541	150.641	67.9469	136.835	-1.00486	1.40619e-06	4.11821e-06	ACX60_RS09695	NC_999999999.1	2049915	2050685	-	771	protein_coding	(2Fe-2S)-binding protein && PF11575:FhuF 2Fe-2S C-terminal domain	-
ACX60_RS19330	37.1737	37.949	32.9076	91.4969	82.3579	74.1619	36.0101	82.6722	-1.19308	4.71315e-06	1.31017e-05	ACX60_RS19330	NC_999999999.1	3746045	3746329	+	285	protein_coding	hypothetical protein && -	-
ACX60_RS16155	10.3741	15.0364	16.9239	31.825	57.4338	37.081	14.1115	42.1133	-1.58608	7.65678e-05	0.000185641	ACX60_RS16155	NC_999999999.1	3420531	3420785	+	255	protein_coding	type B 50S ribosomal protein L31 && -	-
ACX60_RS19000	15422.8	11904.5	12079	58685.3	32510.8	23148.9	13135.4	38115	-1.53689	0.000267466	0.000604601	rnpB	NC_999999999.1	2984845	2985199	-	355	protein_coding	RNase P RNA component class A && -	-
ACX60_RS19535	35.4447	17.1844	20.6848	59.6719	55.2665	50.9863	24.438	55.3082	-1.1848	0.000425331	0.00093677	ACX60_RS19535	NC_999999999.1	2299166	2299300	+	135	protein_coding	hypothetical protein && -	-
ACX60_RS05080	1569.08	1343.25	1454.52	4801.6	2278.93	2566.7	1455.61	3215.74	-1.1434	0.00163089	0.00329229	cgtA	NC_999999999.1	1074671	1075891	+	1221	protein_coding	Obg family GTPase CgtA && PF01018:GTP1/OBG|PF01926:50S ribosome-binding GTPase	-
ACX60_RS11095	14.6966	18.6165	6.58152	22.5427	28.1751	37.081	13.2982	29.2662	-1.1205	0.0140767	0.0241873	ACX60_RS11095	NC_999999999.1	2321540	2322481	+	942	protein_coding	serine acetyltransferase && PF00132:Bacterial transferase hexapeptide (six repeats)	Hexapep
ACX60_RS11210	10.3741	16.4684	19.7446	22.5427	50.9319	23.1756	15.529	32.2167	-1.06515	0.017208	0.0291171	ACX60_RS11210	NC_999999999.1	2348617	2349096	+	480	protein_coding	CinA family protein && PF02464:Competence-damaged protein	-

## Sheet: C
Table S1-C TagP-dependent upregulated genes based on 4Dfree LC-MS
Protein accession	Protein description	gene_id	Gene name	ΔtagP/WT Ratio	log2ratio	ΔtagP/WT P value	Regulated Type	Location	MW [kDa]	Coverage [%]	Peptides	Unique Peptides	Razor + unique peptides	LFQ intensity WT_1	LFQ intensity WT_2	LFQ intensity WT_3	LFQ intensity ΔtagP_1	LFQ intensity ΔtagP_2	LFQ intensity ΔtagP_3	WT_1	WT_2	WT_3	ΔtagP_1	ΔtagP_2	ΔtagP_3	Subcellular localization	KEGG pathway	COG NO.	COG description
WP_000004224.1	glucose/quinate/shikimate family membrane-bound PQQ-dependent dehydrogenase [Acinetobacter baumannii]	ACX60_RS08430	--	3.078	1.62199323166612	0.00118289	Up	1788352..1790781	88.056	15.7	7	7	7	42572	57370	58457	192620	169090	140470	0.386474	0.524759	0.549098	1.69826	1.51336	1.28301	Unknown	acb01100 Metabolic pathways; acb01110 Biosynthesis of secondary metabolites; acb00400 Phenylalanine, tyrosine and tryptophan biosynthesis	COG4993	Glucose dehydrogenase, PQQ-dependent
WP_000049106.1	MULTISPECIES: hypothetical protein [Acinetobacter]	ACX60_RS02250	--	1.89	0.918386234446348	0.00637864	Up	460298..461383	38.69	40.4	10	10	10	94948	74492	82550	134430	177380	176180	0.769462	0.60826	0.692205	1.05804	1.41721	1.43651	Unknown
WP_000064942.1	benzoate 1,2-dioxygenase electron transfer component BenC [Acinetobacter baumannii]	ACX60_RS12160	benC	2.256	1.17376706773671	0.0240176	Up	2552072..2553088	37.401	32	9	9	9	701380	606350	911260	1816500	1171800	2155900	0.571227	0.497573	0.767917	1.4368	0.940888	1.76659	Cytoplasmic	acb00364 Fluorobenzoate degradation; acb01220 Degradation of aromatic compounds; acb01100 Metabolic pathways; acb00362 Benzoate degradation; acb01120 Microbial metabolism in diverse environments; acb00622 Xylene degradation	COG0633	Ferredoxin
WP_000071243.1	1,6-dihydroxycyclohexa-2,4-diene-1-carboxylate dehydrogenase [Acinetobacter baumannii]	ACX60_RS12165	--	2.79	1.48026512205446	0.0274188	Up	2553110..2553895	28.058	30.7	7	7	7	607490	380350	719330	1562800	1061100	2263300	0.552442	0.348506	0.67685	1.38025	0.951335	2.07082	Cytoplasmic	acb00364 Fluorobenzoate degradation; acb01220 Degradation of aromatic compounds; acb01100 Metabolic pathways; acb00362 Benzoate degradation; acb01120 Microbial metabolism in diverse environments; acb00622 Xylene degradation	COG1028	NAD(P)-dependent dehydrogenase, short-chain alcohol dehydrogenase family
WP_000077916.1	protocatechuate 3,4-dioxygenase subunit beta [Acinetobacter baumannii]	ACX60_RS08405	pcaH	9.548	3.25519856641969	0.00357869	Up	1783154..1783879	27.657	58.5	12	12	12	163070	114290	171670	1447900	729380	2213800	0.202041	0.142677	0.220078	1.74225	0.890941	2.75966	Cytoplasmic	acb01220 Degradation of aromatic compounds; acb01100 Metabolic pathways; acb00362 Benzoate degradation; acb01120 Microbial metabolism in diverse environments	COG3485	Protocatechuate 3,4-dioxygenase beta subunit
WP_000080966.1	3-carboxy-cis,cis-muconate cycloisomerase [Acinetobacter baumannii]	ACX60_RS08385	--	3.962	1.9862288802274	0.0455451	Up	1779179..1780534	49.333	25.1	7	7	7	26804	0	36405	138900	68548	179550	0.297528		0.418124	1.49739	0.750156	2.00523	Unknown	acb01220 Degradation of aromatic compounds; acb01100 Metabolic pathways; acb00362 Benzoate degradation; acb01120 Microbial metabolism in diverse environments	COG0015	Adenylosuccinate lyase
WP_000095308.1	MULTISPECIES: thiolase family protein [Acinetobacter]	ACX60_RS09250	--	1.608	0.685267406516842	0.0144242	Up	1959532..1960704	40.813	74.1	25	24	25	3750400	3396900	4168400	5252700	6554600	6869300	0.749875	0.684341	0.862377	1.02	1.29207	1.3819	Unknown	acb01100 Metabolic pathways; acb00650 Butanoate metabolism; acb00620 Pyruvate metabolism; acb00900 Terpenoid backbone biosynthesis; acb00280 Valine, leucine and isoleucine degradation; acb01120 Microbial metabolism in diverse environments; acb01200 Carbon metabolism; acb00310 Lysine degradation; acb00380 Tryptophan metabolism; acb02020 Two-component system; acb00071 Fatty acid degradation; acb003…	COG0183	Acetyl-CoA acetyltransferase
WP_000099415.1	type II 3-dehydroquinate dehydratase [Acinetobacter baumannii]	ACX60_RS07735	aroQ	2.383	1.25277895152818	0.0134983	Up	complement(1645760..1646215)	16.498	62.3	7	7	7	348440	286680	375750	701290	646580	1119500	0.600744	0.498009	0.670312	1.17426	1.09904	1.94195	Unknown	acb01230 Biosynthesis of amino acids; acb01100 Metabolic pathways; acb01110 Biosynthesis of secondary metabolites; acb00400 Phenylalanine, tyrosine and tryptophan biosynthesis	COG0757	3-dehydroquinate dehydratase
WP_000106451.1	MULTISPECIES: hydrolase [Acinetobacter]	ACX60_RS05515	--	1.536	0.619178216059069	0.0414159	Up	complement(1179956..1180636)	24.238	56.6	7	7	7	355500	297030	252060	423080	422940	575110	0.91665	0.77169	0.672488	1.05948	1.07516	1.49199	Unknown		COG1335	Nicotinamidase-related amidase
WP_000121725.1	enoyl-CoA hydratase/isomerase family protein [Acinetobacter baumannii]	ACX60_RS11285	--	2.233	1.15898325116039	0.00346363	Up	2362465..2363268	28.957	57.3	11	11	11	842060	646760	758780	1413000	1801000	1928700	0.683285	0.528787	0.637076	1.11354	1.44079	1.57462	Cytoplasmic	acb01100 Metabolic pathways; acb00280 Valine, leucine and isoleucine degradation	COG1024	Enoyl-CoA hydratase/carnithine racemase
WP_000121790.1	3-oxoacid CoA-transferase subunit B [Acinetobacter baumannii]	ACX60_RS08375	--	6.546	2.71061360238268	0.000787978	Up	1777299..1777952	23.077	48.4	6	6	6	59526	45243	69488	364890	302500	503000	0.265473	0.203303	0.320656	1.58045	1.33005	2.257	Cytoplasmic	acb01100 Metabolic pathways; acb00362 Benzoate degradation; acb01120 Microbial metabolism in diverse environments	COG2057	Acyl-CoA:acetate/3-ketoacid CoA transferase, beta subunit
WP_000131185.1	MULTISPECIES: DNA topoisomerase [Acinetobacter]	ACX60_RS18570	--	4.815	2.26753579806874	0.0022707	Up	66706..68967	85.444	10.9	7	7	7	44612	33993	33030	139120	263470	148550	0.403652	0.309901	0.309229	1.2225	2.35026	1.35232	Cytoplasmic		COG0550	DNA topoisomerase IA
WP_000140232.1	thiamine pyrophosphate-binding protein [Acinetobacter baumannii]	ACX60_RS13590	--	2.646	1.40381306161659	0.00434877	Up	complement(2866109..2867749)	58.475	13.4	5	5	5	62510	70500	84946	155170	199730	236930	0.462914	0.52604	0.650894	1.116	1.45822	1.76532	Cytoplasmic	acb01230 Biosynthesis of amino acids; acb01100 Metabolic pathways; acb00650 Butanoate metabolism; acb00770 Pantothenate and CoA biosynthesis; acb00290 Valine, leucine and isoleucine biosynthesis; acb00660 C5-Branched dibasic acid metabolism; acb01210 2-Oxocarboxylic acid metabolism; acb01110 Biosynthesis of secondary metabolites	COG0028	Acetolactate synthase large subunit or other thiamine pyrophosphate-requiring enzyme
WP_000141645.1	MULTISPECIES: VOC family protein [Acinetobacter]	ACX60_RS00335	--	6.87	2.78031009904338	0.0268235	Up	complement(72660..73208)	21.146	30.8	4	4	4	230820	68567	286990	1667000	598190	1880200	0.292531	0.0875571	0.376341	2.05182	0.747422	2.39747	Cytoplasmic		COG0346	Catechol 2,3-dioxygenase or related enzyme, vicinal oxygen chelate (VOC) family
WP_000146423.1	MULTISPECIES: PDR/VanB family oxidoreductase [Acinetobacter calcoaceticus/baumannii complex]	ACX60_RS14095	--	2.225	1.15380533607904	0.00136628	Up	complement(2974787..2975743)	35.637	29.9	6	6	6	98785	96556	122990	255910	218870	253640	0.565938	0.55736	0.729062	1.42387	1.23621	1.462	Cytoplasmic		COG1018	Flavodoxin/ferredoxin--NADP reductase
WP_000166092.1	long-chain-fatty-acid--CoA ligase [Acinetobacter baumannii]	ACX60_RS08735	--	2.204	1.14012422390907	0.0210707	Up	1854590..1856230	61.357	10.3	5	5	5	232550	233760	240020	356700	702990	536220	0.605741	0.613507	0.646896	0.902359	1.8053	1.40529	Cytoplasmic	acb01100 Metabolic pathways; acb00061 Fatty acid biosynthesis; acb00071 Fatty acid degradation; acb02024 Quorum sensing; acb01212 Fatty acid metabolism	COG0318	O-succinylbenzoic acid-CoA ligase MenE or related acyl-CoA synthetase (AMP-forming)
WP_000190594.1	MULTISPECIES: SRPBCC family protein [Acinetobacter]	ACX60_RS03385	--	2.005	1.0036022366802	0.00147205	Up	699984..700433	16.489	46.3	4	4	4	2344400	1788000	1896500	3881400	4123700	4386500	0.763223	0.586497	0.638836	1.2272	1.32354	1.43678	Unknown		COG3832	Chalcone/flavanone-binding protein YndB, AHSA1/START/SRPBCC domain
WP_000209786.1	right-handed parallel beta-helix repeat-containing protein [Acinetobacter baumannii]	ACX60_RS08420	--	13.788	3.78534129870518	0.00223945	Up	1785439..1786890	51.708	19	6	6	6	38878	30395	41121	655230	233770	674040	0.139321	0.109747	0.152473	2.28041	0.825906	2.43024	Unknown	acb01100 Metabolic pathways; acb01110 Biosynthesis of secondary metabolites; acb00400 Phenylalanine, tyrosine and tryptophan biosynthesis	COG3420	Nitrous oxide reductase accessory protein NosD, contains tandem CASH domains
WP_000214718.1	alpha/beta hydrolase [Acinetobacter baumannii]	ACX60_RS14110	--	1.858	0.893750501720566	0.00808322	Up	complement(2978465..2979439)	36.224	20.7	4	4	4	87545	69836	100810	154830	156970	180930	0.699131	0.561933	0.833004	1.20085	1.23587	1.45375	Unknown		COG0657	Acetyl esterase/lipase
WP_000222730.1	MFS transporter [Acinetobacter baumannii]	ACX60_RS09285	--	1.596	0.674460651560259	0.0248465	Up	1968689..1969975	47.4	8.4	2	2	2	44506	56719	59049	78680	104490	79825	0.630556	0.809677	0.865633	1.08262	1.45952	1.13788	Unknown		COG0477	MFS family permease, includes anhydromuropeptide permease AmpG
WP_000255071.1	MULTISPECIES: ATP-binding protein [Acinetobacter calcoaceticus/baumannii complex]	ACX60_RS18445	--	4.166	2.05866283937856	0.0192624	Up	47537..50809	123.32	8.2	6	6	6	107090	90185	0	484120	524150	248630	0.368021	0.312274		1.61578	1.77586	0.859663	Unknown		COG0433	Archaeal DNA helicase HerA or a related bacterial ATPase, contains HAS-barrel and ATPase domains
WP_000277197.1	M20 family metallopeptidase [Acinetobacter baumannii]	ACX60_RS04615	--	1.924	0.944108799107955	0.0483942	Up	complement(972055..973389)	48.533	52.7	14	14	14	423270	314190	465840	840020	536900	999640	0.709043	0.530305	0.807437	1.36663	0.886702	1.68481	Unknown		COG1473	Metal-dependent amidase/aminoacylase/carboxypeptidase
WP_000353163.1	MULTISPECIES: 4-hydroxyphenylpyruvate dioxygenase [Gammaproteobacteria]	ACX60_RS00325	hppD	3.75	1.90689059560852	0.0395633	Up	70460..71515	40.049	35.9	11	11	11	3358600	1122300	915100	9073700	3859900	7721100	0.773144	0.260309	0.217965	2.02858	0.876006	1.78827	Unknown	acb01100 Metabolic pathways; acb00130 Ubiquinone and other terpenoid-quinone biosynthesis; acb00350 Tyrosine metabolism; acb00360 Phenylalanine metabolism; acb01240 Biosynthesis of cofactors	COG3185	4-hydroxyphenylpyruvate dioxygenase and related hemolysins
WP_000372818.1	MULTISPECIES: DUF485 domain-containing protein [Acinetobacter]	ACX60_RS00945	--	2.73	1.44890095114513	0.00179152	Up	206161..206493	12.328	17.3	2	2	2	174780	187730	254400	584980	523110	624200	0.446162	0.482851	0.671947	1.45027	1.31651	1.60316	Unknown		COG3162	Uncharacterized membrane protein, DUF485 family
WP_000401165.1	hypothetical protein [Acinetobacter baumannii]	ACX60_RS19770	--	1.831	0.87263179113525	0.00948747	Up	complement(1608245..1608478)	9.1884	44.2	3	3	3	163990	157620	147350	255090	260510	363580	0.729464	0.706441	0.678192	1.10201	1.14246	1.62719	Unknown
WP_000421600.1	MULTISPECIES: histidine ammonia-lyase [Acinetobacter]	ACX60_RS00385	hutH	1.639	0.712815854437372	0.0102443	Up	83993..85531	54.61	71.9	34	34	34	6290700	4307700	5481200	9252000	8973300	8833000	0.874503	0.603373	0.788414	1.24912	1.22983	1.23544	Unknown	acb00340 Histidine metabolism; acb01100 Metabolic pathways	COG2986	Histidine ammonia-lyase
WP_000435855.1	fumarylacetoacetase [Acinetobacter baumannii]	ACX60_RS00345	fahA	3.326	1.73378816862518	0.0278777	Up	complement(73845..75152)	48.457	41.6	15	15	15	1577800	498980	467720	3015000	2352400	3263200	0.846685	0.269794	0.2597	1.57131	1.24454	1.76183	Unknown	acb01100 Metabolic pathways; acb00350 Tyrosine metabolism; acb00643 Styrene degradation; acb01120 Microbial metabolism in diverse environments	COG0179	2-keto-4-pentenoate hydratase/2-oxohepta-3-ene-1,7-dioic acid hydratase (catechol pathway)
WP_000449050.1	MULTISPECIES: SRPBCC domain-containing protein [Gammaproteobacteria]	ACX60_RS13395	--	2.039	1.02786177535451	0.00499843	Up	complement(2818440..2818877)	16.493	81.4	9	9	9	339910	321100	387840	605480	865080	725250	0.628226	0.597958	0.741688	1.08682	1.57629	1.34863	Unknown		COG3832	Chalcone/flavanone-binding protein YndB, AHSA1/START/SRPBCC domain
WP_000455817.1	MULTISPECIES: GFA family protein [Acinetobacter]	ACX60_RS02455	--	2.177	1.12234140752612	0.00909228	Up	501649..501999	12.944	37.9	2	2	2	113840	0	77851	222480	206690	213510	0.681829		0.48246	1.29413	1.22048	1.28662	Unknown		COG3791	Uncharacterized conserved protein
WP_000461795.1	acetyl/propionyl/methylcrotonyl-CoA carboxylase subunit alpha [Acinetobacter baumannii]	ACX60_RS11290	--	1.896	0.922958964236172	0.00402106	Up	2363280..2365271	73.802	40.3	17	17	17	1250400	1258000	1432000	2148700	2811100	2707300	0.645998	0.65485	0.765495	1.07811	1.43182	1.40725	Unknown	acb01100 Metabolic pathways; acb00280 Valine, leucine and isoleucine degradation	COG4770	Acetyl/propionyl-CoA carboxylase, alpha subunit
WP_000529524.1	MULTISPECIES: hypothetical protein [Acinetobacter]	ACX60_RS01430	--	1.563	0.644317778337577	0.0277165	Up	300742..301689	35.82	21.6	4	4	4	116070	94390	112530	139660	183690	194290	0.828011	0.678455	0.830618	0.967596	1.29191	1.3945	Unknown
WP_000566012.1	MULTISPECIES: 3-oxoacid CoA-transferase subunit A [Acinetobacter]	ACX60_RS08585	--	2.867	1.51954190457844	0.000755464	Up	complement(1823538..1824209)	23.809	43	8	8	8	541910	557120	400950	1500900	1309600	1594100	0.550376	0.570111	0.421346	1.48044	1.31129	1.62892	Unknown	acb01100 Metabolic pathways; acb00362 Benzoate degradation; acb01120 Microbial metabolism in diverse environments	COG1788	Acyl CoA:acetate/3-ketoacid CoA transferase, alpha subunit
WP_000577016.1	Csu fimbrial biogenesis protein CsuA [Acinetobacter baumannii]	ACX60_RS06485	csuA	1.734	0.794103898559748	0.0192318	Up	1390478..1391026	19.749	37.9	4	4	4	125880	105210	109340	169090	257090	179320	0.79803	0.672044	0.717229	1.04108	1.60685	1.14378	Unknown		COG5430	Fimbrial subunit ScuA/B, ScuA/B/SCPU domain
WP_000602459.1	acyl-CoA dehydrogenase family protein [Acinetobacter baumannii]	ACX60_RS06825	--	2.222	1.15185881672701	0.0152624	Up	1462226..1463362	40.718	45	12	11	12	743150	545680	721560	1101800	1865700	1612600	0.676208	0.500288	0.679348	0.97367	1.67369	1.47632	Unknown		COG1960	Acyl-CoA dehydrogenase related to the alkylation response protein AidB
WP_000619868.1	alpha/beta fold hydrolase [Acinetobacter baumannii]	ACX60_RS00525	--	1.961	0.971589535530062	0.000300152	Up	113686..114882	43.052	29.4	9	9	9	390550	433040	430120	924300	795880	806820	0.619476	0.692077	0.705918	1.42386	1.24459	1.28759	Unknown		COG2267	Lysophospholipase, alpha-beta hydrolase superfamily
WP_000705530.1	AraC family transcriptional regulator [Acinetobacter baumannii]	ACX60_RS10435	--	1.578	0.658097205351372	0.0102539	Up	2186680..2187705	38.352	22.3	5	5	5	158830	145430	170370	305680	232310	232610	0.764899	0.705674	0.848948	1.4297	1.10298	1.12707	Unknown		COG2207	AraC-type DNA-binding domain and AraC-containing proteins
WP_000724999.1	MULTISPECIES: DUF6091 family protein [Acinetobacter]	ACX60_RS00045	--	1.916	0.938097561074093	0.0298489	Up	11123..12130	36.348	56.7	19	18	19	3919800	2937000	3276500	5274300	9047000	5596500	0.782213	0.590532	0.676531	1.02219	1.7799	1.12364	Unknown		COG1638	TRAP-type C4-dicarboxylate transport system, periplasmic component
WP_000734701.1	sel1 repeat family protein [Acinetobacter baumannii]	ACX60_RS03370	--	1.847	0.885183866320351	0.033091	Up	complement(697182..698006)	29.553	20.4	4	4	4	225660	237660	263660	322570	566320	488120	0.643179	0.682515	0.777568	0.892909	1.59136	1.39977	Unknown		COG0790	TPR repeat
WP_000737519.1	galactose mutarotase [Acinetobacter baumannii]	ACX60_RS13550	--	2.038	1.02715405150373	0.000203503	Up	2856292..2857437	41.599	49.3	11	11	11	394440	447080	390430	900640	895630	782790	0.620672	0.708835	0.635683	1.37638	1.38944	1.2393	Unknown	acb01100 Metabolic pathways; acb00052 Galactose metabolism; acb00010 Glycolysis / Gluconeogenesis; acb01120 Microbial metabolism in diverse environments; acb01110 Biosynthesis of secondary metabolites	COG2017	Galactose mutarotase or related enzyme
WP_000760139.1	CSLREA domain-containing protein [Acinetobacter baumannii]	ACX60_RS04550	--	2.734	1.45101324294397	0.000425635	Up	960661..963108	88.997	35.6	19	19	19	145960	130280	139240	331710	436640	396850	0.553747	0.498005	0.546585	1.2222	1.63316	1.5148	Unknown
WP_000765384.1	MULTISPECIES: hypothetical protein [Acinetobacter]	ACX60_RS18325	--	4.302	2.10500752476097	0.0260089	Up	complement(26706..27563)	31.913	13	2	2	2	43905	53809	38421	251730	270330	81640	0.355877	0.43946	0.322234	1.98165	2.16028	0.665796	Unknown
WP_000781240.1	MULTISPECIES: maleylacetoacetate isomerase [Acinetobacter]	ACX60_RS00340	maiA	3.526	1.81803247465809	0.0312017	Up	complement(73226..73858)	24.345	35.2	5	5	5	142690	38514	35483	246690	302050	230600	0.8591	0.23364	0.221048	1.44247	1.79291	1.39689	Unknown	acb01100 Metabolic pathways; acb00350 Tyrosine metabolism; acb00643 Styrene degradation; acb01120 Microbial metabolism in diverse environments	COG0625	Glutathione S-transferase
WP_000782590.1	alpha/beta fold hydrolase [Acinetobacter baumannii]	ACX60_RS06000	--	1.514	0.598365205323645	1.15892e-05	Up	1295048..1296277	42.698	11.7	2	2	2	641300	639120	622180	0	996880	958640	0.830664	0.834114	0.833867		1.27302	1.24931	Unknown		COG1073	Fermentation-respiration switch esterase FrsA, DUF1100 family
WP_000783285.1	hypothetical protein [Acinetobacter baumannii]	ACX60_RS01845	--	1.951	0.96421377794694	0.0237577	Up	complement(388663..389424)	25.554	20.6	3	3	3	26985	36341	42112	63433	60103	87685	0.511036	0.693433	0.825186	1.16668	1.12216	1.67073	Unknown
WP_000801427.1	MULTISPECIES: H-NS histone family protein [Acinetobacter]	ACX60_RS16750	--	235.909	7.88208664865599	6.45729e-05	Up	complement(3551685..3552011)	12.462	44.4	12	12	12	22893	44934	66262	10761000	11191000	10706000	0.00418654	0.00827953	0.0125381	1.91122	2.01767	1.96984	Unknown		COG2916	DNA-binding protein H-NS
WP_000814775.1	3-oxoadipate enol-lactonase [Acinetobacter baumannii]	ACX60_RS08390	pcaD	2.773	1.47144761637739	0.0276559	Up	1780531..1781316	28.868	22.2	4	4	4	78296	140640	121010	311870	204920	449670	0.359404	0.650475	0.574752	1.39034	0.927377	2.07677	Unknown	acb01220 Degradation of aromatic compounds; acb01100 Metabolic pathways; acb00362 Benzoate degradation; acb01120 Microbial metabolism in diverse environments	COG0596	2-succinyl-6-hydroxy-2,4-cyclohexadiene-1-carboxylate synthase MenH and related esterases, alpha/beta hydrolase fold
WP_000830363.1	MULTISPECIES: amino acid ABC transporter substrate-binding protein [Acinetobacter]	ACX60_RS10680	--	1.787	0.837539634379404	0.0101161	Up	complement(2234973..2235866)	32.03	61.6	17	17	17	4740500	3346400	3885900	6301200	8035000	7597600	0.838419	0.596339	0.711124	1.08235	1.40104	1.35196	Periplasmic	acb02020 Two-component system; acb02010 ABC transporters	COG0834	ABC-type amino acid transport/signal transduction system, periplasmic component/domain
WP_000830603.1	alpha/beta hydrolase [Acinetobacter baumannii]	ACX60_RS05790	--	2.059	1.04194382997017	0.0144404	Up	1253185..1254642	51.402	47.8	14	14	14	635100	572850	526740	1008600	1645800	1009900	0.705425	0.641104	0.605371	1.08801	1.80225	1.1286	Unknown		COG1506	Dipeptidyl aminopeptidase/acylaminoacyl peptidase
WP_000853307.1	AMP-binding protein [Acinetobacter baumannii]	ACX60_RS06830	--	2.711	1.43882511317562	0.0134772	Up	1463583..1465226	61.317	43.9	15	15	15	173430	200660	235200	443650	446280	802440	0.45186	0.526768	0.634065	1.1226	1.14635	2.10351	Cytoplasmic	acb00640 Propanoate metabolism; acb01100 Metabolic pathways; acb00010 Glycolysis / Gluconeogenesis; acb00620 Pyruvate metabolism; acb01120 Microbial metabolism in diverse environments; acb01200 Carbon metabolism; acb00680 Methane metabolism; acb00630 Glyoxylate and dicarboxylate metabolism; acb01110 Biosynthesis of secondary metabolites	COG0365	Acyl-coenzyme A synthetase/AMP-(fatty) acid ligase
WP_000871696.1	MULTISPECIES: hypothetical protein [Acinetobacter calcoaceticus/baumannii complex]	ACX60_RS18210	--	2.192	1.13224779829844	0.00937879	Up	2388..6122	143.41	17.8	15	15	15	1439100	1357100	1321300	3138900	3933300	2209600	0.644066	0.611969	0.611867	1.36434	1.7355	0.994957	Cytoplasmic		COG1040	DNA utilization protein ComFC/GntX, contains phosphoribosyltransferase domain
WP_000871883.1	cation acetate symporter [Acinetobacter baumannii]	ACX60_RS00950	--	1.826	0.868686765322135	0.00677339	Up	206495..208210	60.946	6.1	4	4	4	244000	296980	326730	529210	491350	607080	0.586381	0.71911	0.812447	1.23516	1.16415	1.46787	CytoplasmicMembrane		COG4147	Na+(or H+)/acetate symporter ActP
WP_000886879.1	hypothetical protein [Acinetobacter baumannii]	ACX60_RS08265	--	1.937	0.953823953941167	0.0125613	Up	complement(1753898..1755418)	55.522	30.2	9	9	9	82648	70615	62970	110520	170240	148020	0.768396	0.661498	0.605763	0.997928	1.56043	1.3846	Extracellular
WP_000893681.1	xanthine dehydrogenase small subunit [Acinetobacter baumannii]	ACX60_RS05720	xdhA	2.655	1.40871186102943	0.00361978	Up	1231783..1233282	55.493	30.7	9	9	9	100860	87848	106780	213060	254270	336320	0.550285	0.482925	0.602803	1.12896	1.36771	1.84618	Cytoplasmic	acb01100 Metabolic pathways; acb01232 Nucleotide metabolism; acb00230 Purine metabolism; acb01120 Microbial metabolism in diverse environments	COG4630	Xanthine dehydrogenase, Fe-S cluster and FAD-binding subunit XdhA
WP_000920027.1	rhombotarget A [Acinetobacter baumannii]	ACX60_RS04545	rbtA	1.899	0.925239905487411	0.00465893	Up	958793..960646	66.486	34.5	15	15	15	570060	464720	524860	863270	1178800	996520	0.743449	0.610661	0.708256	1.09341	1.51565	1.30758	Unknown
WP_000924626.1	MULTISPECIES: DUF523 domain-containing protein [Acinetobacter]	ACX60_RS00320	--	2.471	1.3050950106667	0.0239677	Up	complement(69468..69938)	16.914	21.2	2	2	2	184650	300250	117000	586700	488560	448510	0.520924	0.853467	0.341529	1.60749	1.35885	1.27306	Cytoplasmic		COG1683	Uncharacterized conserved protein YbbK, DUF523 family
WP_000956803.1	CitMHS family transporter [Acinetobacter baumannii]	ACX60_RS13355	--	1.714	0.777367109450413	0.00403473	Up	2808808..2810145	48.695	12.4	3	3	3	79601	92074	90123	144880	141710	173920	0.660872	0.770219	0.774196	1.16819	1.15992	1.45278	CytoplasmicMembrane		COG2851	Mg2+/citrate symporter
WP_000994247.1	MULTISPECIES: hypothetical protein [Acinetobacter calcoaceticus/baumannii complex]	ACX60_RS18220	--	2.03	1.02147972741045	0.00491478	Up	6576..7229	25.519	29	5	5	5	180150	152170	117440	345590	315990	274590	0.779497	0.663418	0.52579	1.45227	1.34798	1.19541	Cytoplasmic
WP_001002959.1	MULTISPECIES: acetate--CoA ligase [Acinetobacter]	ACX60_RS00905	acs	1.557	0.63876894441695	0.0209118	Up	195206..197155	72.164	61.8	30	30	30	2428500	2453600	2802300	3798300	3590300	4886600	0.729638	0.742765	0.871165	1.10832	1.06348	1.47716	Cytoplasmic	acb00640 Propanoate metabolism; acb01100 Metabolic pathways; acb00010 Glycolysis / Gluconeogenesis; acb00620 Pyruvate metabolism; acb01120 Microbial metabolism in diverse environments; acb01200 Carbon metabolism; acb00680 Methane metabolism; acb00630 Glyoxylate and dicarboxylate metabolism; acb01110 Biosynthesis of secondary metabolites	COG0365	Acyl-coenzyme A synthetase/AMP-(fatty) acid ligase
WP_001011664.1	MULTISPECIES: MotA/TolQ/ExbB proton channel family protein [Gammaproteobacteria]	ACX60_RS15835	--	8.391	3.06884275453526	0.000670526	Up	complement(3351776..3352396)	22.041	19.9	2	2	2	12707	15930	10058	88739	91708	151090	0.205821	0.259981	0.168568	1.39594	1.46448	2.46226	CytoplasmicMembrane		COG0811	Biopolymer transport protein ExbB/TolQ
WP_001016890.1	formimidoylglutamase [Acinetobacter baumannii]	ACX60_RS00400	hutG	1.532	0.61541629726287	0.000740966	Up	88276..89196	33.593	42.5	9	9	9	1101700	942350	967920	1562500	1583100	1588500	0.85291	0.735073	0.775346	1.1748	1.20831	1.23731	Cytoplasmic	acb00340 Histidine metabolism; acb01100 Metabolic pathways	COG0010	Arginase/agmatinase family enzyme
WP_001035489.1	SDR family NAD(P)-dependent oxidoreductase [Acinetobacter baumannii]	ACX60_RS01360	--	1.532	0.61541629726287	0.0362011	Up	complement(284652..285542)	32.761	40.2	9	9	9	279840	399200	426490	555530	581710	604780	0.589332	0.847069	0.929341	1.13622	1.20777	1.28144	Cytoplasmic		COG4221	NADP-dependent 3-hydroxy acid dehydrogenase YdfG
WP_001040549.1	MULTISPECIES: aldehyde dehydrogenase [Acinetobacter]	ACX60_RS13595	--	3.099	1.63180275492413	0.00932201	Up	complement(2867788..2869254)	52.598	16.6	4	4	4	53241	56390	68819	126680	181890	257870	0.428623	0.457414	0.573263	0.990473	1.44367	2.08873	Cytoplasmic	acb01100 Metabolic pathways; acb00260 Glycine, serine and threonine metabolism	COG1012	Acyl-CoA reductase or other NAD-dependent aldehyde dehydrogenase
WP_001041180.1	nuclear transport factor 2 family protein [Acinetobacter baumannii]	ACX60_RS12915	--	2.692	1.42867840994823	0.0140132	Up	2701643..2702413	28.747	20.3	3	3	3	41890	33580	0	84267	130450	94705	0.54389	0.439299		1.06259	1.66984	1.23716	Cytoplasmic		COG4922	Predicted SnoaL-like aldol condensation-catalyzing enzyme
WP_001042941.1	gamma-glutamyltransferase family protein [Acinetobacter baumannii]	ACX60_RS13830	--	2.634	1.39725534559443	0.000865682	Up	complement(2917406..2919391)	69.931	33	12	12	12	168060	184950	180210	439930	583920	419300	0.509938	0.565439	0.565781	1.29641	1.74677	1.28006	Periplasmic	acb01100 Metabolic pathways; acb00480 Glutathione metabolism; acb00430 Taurine and hypotaurine metabolism; acb00460 Cyanoamino acid metabolism	COG0405	Gamma-glutamyltranspeptidase
WP_001053639.1	MULTISPECIES: isovaleryl-CoA dehydrogenase [Acinetobacter]	ACX60_RS11275	--	1.862	0.896853072896707	0.00666777	Up	2359657..2360829	42.273	38.5	11	11	11	1883300	1267000	1529700	2860100	3278800	2804800	0.828983	0.561929	0.696705	1.22268	1.42289	1.24217	Cytoplasmic	acb01100 Metabolic pathways; acb00280 Valine, leucine and isoleucine degradation	COG1960	Acyl-CoA dehydrogenase related to the alkylation response protein AidB
WP_001061795.1	threo-3-hydroxy-L-aspartate ammonia-lyase [Acinetobacter baumannii]	ACX60_RS05580	--	1.712	0.77568270173906	0.000404387	Up	complement(1195129..1196097)	34.967	15.5	3	3	3	19447	18466	19029	34899	0	31826	0.785848	0.751861	0.795644	1.36964		1.29396	Cytoplasmic		COG1171	Threonine deaminase
WP_001067206.1	MULTISPECIES: protocatechuate 3,4-dioxygenase subunit alpha [Acinetobacter]	ACX60_RS08410	pcaG	8.218	3.03878733050557	0.00877782	Up	1783894..1784523	23.522	52.6	7	7	7	97428	40759	110020	732980	359960	1000900	0.249465	0.105154	0.291483	1.82273	0.908676	2.5785	Cytoplasmic	acb01220 Degradation of aromatic compounds; acb01100 Metabolic pathways; acb00362 Benzoate degradation; acb01120 Microbial metabolism in diverse environments	COG3485	Protocatechuate 3,4-dioxygenase beta subunit
WP_001072765.1	methylcrotonoyl-CoA carboxylase subunit beta [Acinetobacter baumannii]	ACX60_RS11280	--	1.876	0.907659827853289	0.00262988	Up	2360854..2362455	58.062	40	13	13	13	2040700	1778200	1993500	3204100	3966500	4013800	0.720001	0.63214	0.727758	1.09791	1.37972	1.42482	Cytoplasmic	acb01100 Metabolic pathways; acb00280 Valine, leucine and isoleucine degradation	COG4799	Acetyl-CoA carboxylase, carboxyltransferase component
WP_001072861.1	MULTISPECIES: phosphomethylpyrimidine synthase ThiC [Acinetobacter]	ACX60_RS16825	thiC	2.143	1.09963185001446	0.00895767	Up	3565640..3567517	70.171	14.2	6	6	6	325030	281920	448320	679710	807480	838310	0.576539	0.50386	0.82283	1.17094	1.4121	1.4961	Cytoplasmic	acb01100 Metabolic pathways; acb00730 Thiamine metabolism; acb01240 Biosynthesis of cofactors	COG0422	4-amino-2-methyl-5-hydroxymethylpyrimidine (HMP) synthase ThiC
WP_001075211.1	MULTISPECIES: hypothetical protein [Acinetobacter calcoaceticus/baumannii complex]	ACX60_RS18915	--	1.602	0.679874147746623	0.0014018	Up	complement(128585..129967)	53.401	38	13	13	13	543190	466900	429450	789250	796840	779110	0.856146	0.741479	0.700367	1.20814	1.23822	1.23551	Cytoplasmic		COG1396	Transcriptional regulator, contains XRE-family HTH domain
WP_001076610.1	MFS transporter [Acinetobacter baumannii]	ACX60_RS08490	--	3.018	1.5935928058646	0.0182332	Up	complement(1800916..1802265)	48.962	7.3	4	4	4	40584	29479	42531	134730	67444	146680	0.527416	0.386002	0.571901	1.70047	0.864114	1.91788	CytoplasmicMembrane		COG2271	Sugar phosphate permease
WP_001081619.1	catechol 1,2-dioxygenase [Acinetobacter baumannii]	ACX60_RS08590	catA	6.057	2.59860341139054	0.000668939	Up	complement(1824344..1825264)	33.492	61.8	16	16	16	1136500	720760	958250	5050300	5066000	7345000	0.336117	0.214779	0.293236	1.45059	1.47712	2.18557	Cytoplasmic	acb00364 Fluorobenzoate degradation; acb01220 Degradation of aromatic compounds; acb01100 Metabolic pathways; acb00362 Benzoate degradation; acb00361 Chlorocyclohexane and chlorobenzene degradation; acb01120 Microbial metabolism in diverse environments; acb00623 Toluene degradation	COG3485	Protocatechuate 3,4-dioxygenase beta subunit
WP_001084867.1	MULTISPECIES: dihydroorotase [Acinetobacter]	ACX60_RS13055	pyrC	1.502	0.586884812852185	0.0250073	Up	2741621..2742655	38.724	86	24	24	24	1454500	1038000	1265900	1914600	1737900	2136500	0.913587	0.656919	0.82272	1.16794	1.07619	1.35018	Cytoplasmic	acb01100 Metabolic pathways; acb00240 Pyrimidine metabolism; acb01240 Biosynthesis of cofactors	COG0418	Dihydroorotase
WP_001101323.1	MULTISPECIES: hypothetical protein [Acinetobacter]	ACX60_RS18565	--	1.549	0.631337144127481	0.000871484	Up	complement(65429..66532)	42.786	13.6	6	6	6	99249	113320	96850	164260	170740	157130	0.742536	0.854233	0.749734	1.19352	1.25938	1.18277	Cytoplasmic
WP_001105541.1	MULTISPECIES: LysR family transcriptional regulator [Acinetobacter]	ACX60_RS13785	--	1.955	0.967168607532628	0.00541381	Up	complement(2907539..2908429)	33.286	13.2	2	2	2	58771	52383	64203	98019	119500	134140	0.668745	0.600574	0.755909	1.08321	1.34059	1.5357	Cytoplasmic		COG0583	DNA-binding transcriptional regulator, LysR family
WP_001132006.1	MULTISPECIES: amino acid ABC transporter ATP-binding protein [Acinetobacter]	ACX60_RS10665	--	1.517	0.601221085584946	0.00375986	Up	complement(2232599..2233342)	27.72	38.9	8	8	8	757320	626770	722770	1035900	1111200	1132900	0.843073	0.703027	0.832534	1.11998	1.21957	1.2689	CytoplasmicMembrane	acb02020 Two-component system; acb02010 ABC transporters	COG1126	ABC-type polar amino acid transport system, ATPase component
WP_001137400.1	MULTISPECIES: benzoate 1,2-dioxygenase large subunit [Acinetobacter]	ACX60_RS12150	benA	2.737	1.45259543470287	0.0184957	Up	2550122..2551504	52.33	54.3	20	20	20	773760	608310	1102000	2578800	1560000	2857000	0.489469	0.387724	0.721302	1.58432	0.97291	1.81836	Cytoplasmic	acb00364 Fluorobenzoate degradation; acb01220 Degradation of aromatic compounds; acb01100 Metabolic pathways; acb00362 Benzoate degradation; acb01120 Microbial metabolism in diverse environments; acb00622 Xylene degradation	COG4638	Phenylpropionate dioxygenase or related ring-hydroxylating dioxygenase, large terminal subunit
WP_001138968.1	3-oxoadipate enol-lactonase [Acinetobacter baumannii]	ACX60_RS08570	pcaD	4.106	2.03773362744651	0.000293073	Up	complement(1820360..1821139)	28.417	33.2	5	5	5	201160	159870	185540	666840	734500	898320	0.423831	0.339388	0.404488	1.36452	1.52571	1.90429	Unknown	acb01220 Degradation of aromatic compounds; acb01100 Metabolic pathways; acb00362 Benzoate degradation; acb01120 Microbial metabolism in diverse environments	COG2021	Homoserine O-acetyltransferase
WP_001140774.1	MULTISPECIES: gamma-aminobutyraldehyde dehydrogenase [Acinetobacter]	ACX60_RS12910	--	1.71	0.773996325111173	0.0460615	Up	2700184..2701614	51.064	41.4	11	11	11	367070	317050	385720	458620	805820	612920	0.746897	0.650007	0.812083	0.906297	1.61651	1.25478	Cytoplasmic	acb01100 Metabolic pathways; acb00260 Glycine, serine and threonine metabolism	COG1012	Acyl-CoA reductase or other NAD-dependent aldehyde dehydrogenase
WP_001155169.1	AraC family transcriptional regulator [Acinetobacter baumannii]	ACX60_RS03155	--	3.197	1.67671874411843	0.0291281	Up	648968..650017	39.956	8	2	2	2	0	18587	11983	50663	0	50016		0.570456	0.377673	1.49875		1.53283	Cytoplasmic		COG2207	AraC-type DNA-binding domain and AraC-containing proteins
WP_001158904.1	TRAP transporter large permease subunit [Acinetobacter baumannii]	ACX60_RS02260	--	2.022	1.01578299724093	0.00480643	Up	462216..464411	81.207	8.8	4	4	4	68654	58334	52536	101730	135500	134430	0.746948	0.639477	0.591423	1.07493	1.45343	1.47154	CytoplasmicMembrane		COG1593	TRAP-type C4-dicarboxylate transport system, large permease component
WP_001162376.1	MULTISPECIES: histidine phosphatase family protein [Acinetobacter]	ACX60_RS09860	--	1.659	0.730313886293776	0.0217442	Up	complement(2086396..2087130)	27.028	34	5	5	5	196980	245060	215310	328840	330610	458230	0.665484	0.834193	0.752656	1.07896	1.10119	1.55758	Cytoplasmic		COG0406	Broad specificity phosphatase PhoE
WP_001181821.1	aldehyde dehydrogenase [Acinetobacter baumannii]	ACX60_RS12795	--	1.562	0.643394453479892	0.00552335	Up	2672473..2673924	51.983	31.7	10	10	10	358180	370570	428410	569350	639500	647180	0.712847	0.743094	0.882208	1.10047	1.25477	1.2959	Cytoplasmic	acb00627 Aminobenzoate degradation; acb01120 Microbial metabolism in diverse environments	COG1012	Acyl-CoA reductase or other NAD-dependent aldehyde dehydrogenase
WP_001183739.1	MULTISPECIES: AMP-binding protein [Acinetobacter]	ACX60_RS11265	--	3.687	1.88244741643173	0.000525967	Up	complement(2357090..2358784)	63.454	42.7	15	15	15	337230	336180	431360	1190100	1583800	1411800	0.382255	0.383952	0.505922	1.31014	1.76993	1.6101	Cytoplasmic		COG0318	O-succinylbenzoic acid-CoA ligase MenE or related acyl-CoA synthetase (AMP-forming)
WP_001198692.1	enoyl-CoA hydratase [Acinetobacter baumannii]	ACX60_RS17540	--	2.707	1.43669488755288	0.0175435	Up	complement(3716462..3717235)	28.285	36.6	8	8	8	285560	289040	289370	528240	1183000	688240	0.524737	0.535156	0.550192	0.942717	2.14318	1.27244	Cytoplasmic	acb01100 Metabolic pathways; acb00627 Aminobenzoate degradation; acb00280 Valine, leucine and isoleucine degradation; acb00907 Pinene, camphor and geraniol degradation; acb00380 Tryptophan metabolism; acb00362 Benzoate degradation; acb00071 Fatty acid degradation; acb00360 Phenylalanine metabolism; acb00640 Propanoate metabolism; acb00650 Butanoate metabolism; acb01120 Microbial metabolism in div…	COG1024	Enoyl-CoA hydratase/carnithine racemase
WP_001202782.1	type I methionyl aminopeptidase [Acinetobacter baumannii]	ACX60_RS08115	map	1.512	0.596458139558986	0.0055925	Up	1726114..1726908	29.136	22.7	4	4	4	224490	245370	265880	391830	347910	403100	0.716619	0.789208	0.878201	1.21477	1.09493	1.29466	Cytoplasmic		COG0024	Methionine aminopeptidase
WP_001211804.1	urea amidolyase family protein [Acinetobacter baumannii]	ACX60_RS11795	--	1.579	0.65901117119815	0.0490636	Up	complement(2484691..2486274)	57.378	30.4	13	13	13	481250	390450	491670	591670	696710	916950	0.80869	0.661082	0.854873	0.965598	1.15423	1.55027	Cytoplasmic	acb01100 Metabolic pathways; acb00791 Atrazine degradation; acb00220 Arginine biosynthesis; acb01120 Microbial metabolism in diverse environments	COG2049	5-oxoprolinase subunit B/Allophanate hydrolase subunit 1
WP_001230726.1	MULTISPECIES: LysR family transcriptional regulator [Gammaproteobacteria]	ACX60_RS11300	--	1.876	0.907659827853289	0.0191724	Up	complement(2366420..2367361)	34.992	28.1	5	5	5	223400	127560	143860	340840	329860	281470	0.925846	0.532658	0.616896	1.37187	1.34777	1.17365	Cytoplasmic		COG0583	DNA-binding transcriptional regulator, LysR family
WP_001247645.1	MULTISPECIES: diacylglycerol kinase family protein [Acinetobacter]	ACX60_RS04185	--	1.644	0.717210299019596	0.0145492	Up	879332..880270	34.731	33	5	5	5	161450	166020	160100	228010	263970	328860	0.739972	0.766684	0.759251	1.01493	1.19278	1.51649	Cytoplasmic		COG1597	Phosphatidylglycerol kinase, diacylglycerol kinase family
WP_001275818.1	MULTISPECIES: benzoate 1,2-dioxygenase small subunit [Acinetobacter calcoaceticus/baumannii complex]	ACX60_RS12155	benB	2.313	1.2097652659741	0.0209699	Up	2551501..2552001	19.785	38.6	6	6	6	476070	344260	612540	1226100	835050	1347600	0.58966	0.429631	0.785021	1.4749	1.0197	1.67936	Cytoplasmic	acb00364 Fluorobenzoate degradation; acb01220 Degradation of aromatic compounds; acb01100 Metabolic pathways; acb00362 Benzoate degradation; acb01120 Microbial metabolism in diverse environments; acb00622 Xylene degradation	COG5517	3-phenylpropionate/cinnamic acid dioxygenase, small subunit
WP_001277084.1	MULTISPECIES: Rieske 2Fe-2S domain-containing protein [Acinetobacter]	ACX60_RS14105	--	4.034	2.01221108395087	0.0104644	Up	complement(2977307..2978422)	42.558	30.2	7	7	7	26421	45287	61737	149360	256310	149740	0.230008	0.397233	0.556103	1.2628	2.19982	1.31154	Cytoplasmic		COG4638	Phenylpropionate dioxygenase or related ring-hydroxylating dioxygenase, large terminal subunit
WP_001288904.1	hydroxymethylglutaryl-CoA lyase [Acinetobacter baumannii]	ACX60_RS11295	--	1.872	0.904580434921318	0.00546268	Up	2365268..2366170	32.886	39.3	10	10	10	257350	208050	228900	388600	530820	414040	0.761077	0.619942	0.700434	1.11613	1.54768	1.23197	Cytoplasmic	acb01100 Metabolic pathways; acb00650 Butanoate metabolism; acb00280 Valine, leucine and isoleucine degradation; acb00907 Pinene, camphor and geraniol degradation; acb01120 Microbial metabolism in diverse environments	COG0119	Isopropylmalate/homocitrate/citramalate synthases
WP_001986121.1	MULTISPECIES: muconate/chloromuconate family cycloisomerase [Acinetobacter]	ACX60_RS08600	--	6.533	2.70774563973906	0.000729795	Up	complement(1825740..1826846)	40.168	53.5	12	12	12	174460	123600	127190	730760	857760	1250100	0.320541	0.228815	0.241801	1.30397	1.55376	2.31092	Cytoplasmic	acb00364 Fluorobenzoate degradation; acb01220 Degradation of aromatic compounds; acb01100 Metabolic pathways; acb00362 Benzoate degradation; acb00361 Chlorocyclohexane and chlorobenzene degradation; acb01120 Microbial metabolism in diverse environments; acb00623 Toluene degradation	COG4948	L-alanine-DL-glutamate epimerase or related enzyme of enolase superfamily
WP_002015149.1	MULTISPECIES: hypothetical protein [Acinetobacter calcoaceticus/baumannii complex]	ACX60_RS18560	--	1.587	0.666302128173095	0.00722788	Up	complement(64202..65113)	34.792	29.4	8	8	8	438910	338330	323830	629980	561340	599880	0.910035	0.706808	0.69473	1.26857	1.14746	1.25141	Cytoplasmic
WP_005134944.1	xanthine dehydrogenase molybdopterin binding subunit [Acinetobacter baumannii]	ACX60_RS05725	xdhB	2.517	1.33170521649889	0.000643598	Up	1233284..1235659	86.87	21.1	12	12	12	133980	130740	127740	287800	339020	385260	0.572041	0.562437	0.564327	1.19339	1.42706	1.65498	Cytoplasmic	acb01100 Metabolic pathways; acb01232 Nucleotide metabolism; acb00230 Purine metabolism; acb01120 Microbial metabolism in diverse environments	COG4631	Xanthine dehydrogenase, molybdopterin-binding subunit XdhB
WP_005135170.1	3-oxoadipyl-CoA thiolase [Acinetobacter baumannii]	ACX60_RS08380	pcaF	4.923	2.29953773957278	0.00104268	Up	1777965..1779176	42.571	64.5	19	4	19	559810	427540	562900	2774700	1886500	3170300	0.357831	0.275355	0.372293	1.7225	1.18884	2.03887	Cytoplasmic		COG0183	Acetyl-CoA acetyltransferase
WP_005135181.1	OprD family outer membrane porin [Acinetobacter baumannii]	ACX60_RS08485	--	4.757	2.25005202530037	0.009755	Up	complement(1799550..1800806)	47.962	20.1	6	6	6	32895	12044	25596	125920	79981	138220	0.475733	0.175502	0.38302	1.76862	1.14038	2.0112	OuterMembrane
WP_005135411.1	indolepyruvate ferredoxin oxidoreductase family protein [Acinetobacter baumannii]	ACX60_RS11305	--	1.758	0.813935070481317	0.0121812	Up	2367566..2371048	128.02	48.4	42	42	42	921550	676430	657400	1355300	1173600	1532400	0.874886	0.647044	0.645771	1.24961	1.09845	1.46371	Unknown		COG4231	TPP-dependent indolepyruvate ferredoxin oxidoreductase, alpha subunit
WP_005135739.1	NAD-dependent succinate-semialdehyde dehydrogenase [Acinetobacter baumannii]	ACX60_RS14100	--	2.173	1.1196881745192	0.016043	Up	complement(2975791..2977242)	52.154	25.1	8	8	8	125270	136140	226270	338900	356860	395480	0.475782	0.520985	0.889211	1.25008	1.33625	1.51125	Unknown		COG1012	Acyl-CoA reductase or other NAD-dependent aldehyde dehydrogenase
WP_049594858.1	energy transducer TonB [Acinetobacter baumannii]	ACX60_RS15840	--	1.842	0.881273061429249	0.00265506	Up	complement(3352441..3353196)	27.556	14.7	3	3	3	64553	62594	58929	99423	122810	128950	0.720533	0.703961	0.680586	1.07778	1.35145	1.44814	Unknown		COG0810	Periplasmic protein TonB, links inner and outer membranes
WP_049594869.1	AMP-binding protein [Acinetobacter baumannii]	ACX60_RS17550	--	3.754	1.90842865016879	0.0371828	Up	complement(3718396..3720045)	60.554	35.7	15	15	15	159480	168940	189380	345860	1196800	454830	0.380224	0.40583	0.46718	0.800828	2.81309	1.09102	Cytoplasmic	acb00640 Propanoate metabolism; acb01100 Metabolic pathways; acb00010 Glycolysis / Gluconeogenesis; acb00620 Pyruvate metabolism; acb01120 Microbial metabolism in diverse environments; acb01200 Carbon metabolism; acb00680 Methane metabolism; acb00630 Glyoxylate and dicarboxylate metabolism; acb01110 Biosynthesis of secondary metabolites	COG0365	Acyl-coenzyme A synthetase/AMP-(fatty) acid ligase
WP_049594870.1	type VI secretion system tip protein VgrG [Acinetobacter baumannii]	ACX60_RS17660	--	4.485	2.16510798514454	0.0137764	Up	complement(3740418..3743180)	102.6	6.6	4	2	3	105530	0	92266	347940	668000	353660	0.336463		0.304382	1.07739	2.09975	1.13448	Cytoplasmic		COG4253	Uncharacterized conserved protein, DUF2345 family
WP_049594896.1	MULTISPECIES: strawberry notch C-terminal domain-containing protein [Acinetobacter calcoaceticus/baumannii complex]	ACX60_RS18960	--	1.535	0.618238655595455	0.0299563	Up	138030..143990	225.74	17.9	25	25	25	203370	233080	246660	447400	330110	302860	0.691572	0.798609	0.867893	1.47758	1.10672	1.0362	Unknown		COG1203	CRISPR-Cas type I system-associated endonuclease/helicase Cas3
WP_085916991.1	MULTISPECIES: acyl-CoA desaturase [Acinetobacter]	ACX60_RS17875	--	2.826	1.49876146567185	0.0402012	Up	complement(3796021..3797163)	44.15	9.7	3	3	3	19188	47894	53648	120110	85034	146140	0.243779	0.613093	0.705239	1.48201	1.06509	1.86804	Unknown	acb01100 Metabolic pathways; acb01040 Biosynthesis of unsaturated fatty acids; acb01212 Fatty acid metabolism	COG3239	Fatty acid desaturase
WP_085941188.1	MULTISPECIES: LysR substrate-binding domain-containing protein [Acinetobacter]	ACX60_RS13540	--	1.635	0.709290635723358	0.00124228	Up	2854767..2855642	33.114	10	2	2	2	41768	38481	43650	65024	70755	72133	0.754873	0.700737	0.816265	1.14133	1.26071	1.31164	Cytoplasmic		COG0583	DNA-binding transcriptional regulator, LysR family
WP_085941306.1	MULTISPECIES: type I 3-dehydroquinate dehydratase [Acinetobacter]	ACX60_RS08415	aroD	12.578	3.65283063558872	0.000406466	Up	1784592..1785419	30.003	35.6	9	9	9	35735	51289	51511	645140	399070	745330	0.111145	0.160731	0.165773	1.94875	1.2237	2.33237	Unknown	acb01230 Biosynthesis of amino acids; acb01100 Metabolic pathways; acb01110 Biosynthesis of secondary metabolites; acb00400 Phenylalanine, tyrosine and tryptophan biosynthesis	COG0710	3-dehydroquinate dehydratase
WP_170825897.1	feruloyl-CoA synthase [Acinetobacter baumannii]	ACX60_RS12800	--	2.576	1.36513259345253	0.0236597	Up	2674006..2675892	70.277	11	5	5	5	311400	343920	150770	736860	557030	826720	0.63806	0.710034	0.31965	1.46634	1.12525	1.70433	Cytoplasmic		COG0318	O-succinylbenzoic acid-CoA ligase MenE or related acyl-CoA synthetase (AMP-forming)

## Sheet: D
Table S1-D TagP-dependent downregulated genes based on 4Dfree LC-MS
Protein accession	Protein description	gene_id	Gene name	ΔtagP/WT Ratio	log2ratio	ΔtagP/WT P value	Regulated Type	Location	MW [kDa]	Coverage [%]	Peptides	Unique Peptides	Razor + unique peptides	LFQ intensity WT_1	LFQ intensity WT_2	LFQ intensity WT_3	LFQ intensity ΔtagP_1	LFQ intensity ΔtagP_2	LFQ intensity ΔtagP_3	WT_1	WT_2	WT_3	ΔtagP_1	ΔtagP_2	ΔtagP_3	Subcellular localization	KEGG pathway	COG NO.	COG description
WP_000014562.1	MULTISPECIES: 50S ribosomal protein L19 [Acinetobacter]	ACX60_RS01690	rplS	0.656	-0.608232280044004	0.0178916	Down	355543..355911	13.592	60.7	8	8	8	14270000	13604000	16611000	8970700	11706000	9334800	1.14871	1.10339	1.38356	0.701322	0.929016	0.756035	Unknown	acb03010 Ribosome	COG0335	Ribosomal protein L19
WP_000016867.1	MULTISPECIES: hypothetical protein [Acinetobacter]	ACX60_RS01160	--	0.589	-0.763660460831627	0.00378554	Down	250422..251573	43.46	24.3	5	5	5	474930	487240	516550	256370	326890	310290	1.20057	1.24102	1.3511	0.629405	0.814682	0.789181	Unknown
WP_000017628.1	RidA family protein [Acinetobacter baumannii]	ACX60_RS12995	--	0.411	-1.2827897009804	0.0312072	Down	2720204..2720563	12.996	54.6	5	5	5	754640	1371500	1310900	474010	340850	636450	0.925761	1.69525	1.66397	0.564745	0.412241	0.785552	Unknown		COG0251	Enamine deaminase RidA, house cleaning of reactive enamine intermediates, YjgF/YER057c/UK114 family
WP_000031355.1	MULTISPECIES: DUF1852 domain-containing protein [Acinetobacter]	ACX60_RS14705	--	0.579	-0.788364746672851	0.00216911	Down	complement(3106860..3107846)	38.125	47.6	15	15	15	2564600	2974500	3203200	1826900	1729500	1646800	1.10283	1.28878	1.42524	0.76297	0.733224	0.712491	Unknown
WP_000032765.1	outer membrane lipoprotein carrier protein LolA [Acinetobacter baumannii]	ACX60_RS15520	--	0.342	-1.54793176977619	0.0125727	Down	complement(3283706..3284335)	23.11	25.4	3	3	3	1363500	1158100	1249300	254250	495710	570170	1.60609	1.37449	1.52265	0.290859	0.575668	0.675727	Unknown		COG2834	Outer membrane lipoprotein-sorting protein
WP_000037173.1	TetR/AcrR family transcriptional regulator [Acinetobacter baumannii]	ACX60_RS10640	--	0.496	-1.01158797427521	0.00113955	Down	2228182..2228742	21.676	23.1	4	4	4	831240	1032400	939980	450960	526280	452280	1.17757	1.47362	1.37782	0.620444	0.735029	0.64464	Unknown		COG1309	DNA-binding protein, AcrR family, includes nucleoid occlusion protein SlmA
WP_000040106.1	MULTISPECIES: trehalose-6-phosphate synthase [Acinetobacter]	ACX60_RS14350	--	0.292	-1.77595972578207	0.00608259	Down	3018669..3020099	54.913	20.4	7	7	7	753940	557820	425480	132380	234640	151630	2.0042	1.49409	1.1703	0.341768	0.614942	0.405546	Unknown	acb00500 Starch and sucrose metabolism; acb01100 Metabolic pathways; acb01110 Biosynthesis of secondary metabolites	COG0380	Trehalose-6-phosphate synthase, GT20 family
WP_000071645.1	MULTISPECIES: succinylglutamate-semialdehyde dehydrogenase [Acinetobacter]	ACX60_RS01830	astD	0.643	-0.63710935733414	0.0103614	Down	384783..386252	52.442	49.9	18	18	18	2996200	2903800	3118900	1662900	2225100	2060800	1.20043	1.17223	1.29296	0.64705	0.878911	0.830718	Cytoplasmic	acb01100 Metabolic pathways; acb00330 Arginine and proline metabolism	COG1012	Acyl-CoA reductase or other NAD-dependent aldehyde dehydrogenase
WP_000072673.1	MULTISPECIES: cold-shock protein [Acinetobacter]	ACX60_RS12050	--	0.508	-0.977099597889921	0.0198691	Down	complement(2535822..2536037)	7.8407	69	5	5	5	1835000	2404600	2433300	1571800	962910	963010	1.08196	1.42855	1.48452	0.900071	0.559743	0.571289	Cytoplasmic		COG1278	Cold shock protein, CspA family
WP_000120680.1	TIR domain-containing protein [Acinetobacter baumannii]	ACX60_RS04305	--	0.107	-3.22431729826094	1.90609e-05	Down	complement(905448..905957)	19.624	29	4	4	4	2034700	2108100	1999600	220720	267550	190180	1.78889	1.86747	1.81904	0.188465	0.231909	0.168228	Unknown
WP_000127907.1	hypothetical protein [Acinetobacter baumannii]	ACX60_RS05025	--	0.219	-2.19099722506091	0.00101836	Down	complement(1061041..1063002)	76.657	6.4	4	4	4	175790	212700	175440	57309	31635	38344	1.52511	1.85931	1.57489	0.482875	0.270585	0.3347	CytoplasmicMembrane		COG0484	DnaJ-class molecular chaperone with C-terminal Zn finger domain
WP_000131427.1	adenosylmethionine--8-amino-7-oxononanoate transaminase [Acinetobacter baumannii]	ACX60_RS14335	bioA	0.556	-0.84684321193858	0.0096085	Down	complement(3015368..3016648)	47.873	22.8	4	4	4	121630	135520	110100	57170	84494	67490	1.26542	1.42061	1.18522	0.577654	0.866661	0.706456	Cytoplasmic	acb00780 Biotin metabolism; acb01100 Metabolic pathways; acb01240 Biosynthesis of cofactors	COG0161	Adenosylmethionine-8-amino-7-oxononanoate aminotransferase
WP_000132045.1	MULTISPECIES: hypothetical protein [Acinetobacter]	ACX60_RS11220	surA1	0.226	-2.1456053222469	0.00577234	Down	2349708..2350025	12.449	66.7	7	7	7	10828000	9503300	8288100	1244900	3247200	2112300	1.84346	1.63019	1.46001	0.205838	0.545033	0.36182	Unknown
WP_000192314.1	MULTISPECIES: zeta toxin family protein [Acinetobacter]	ACX60_RS18785	--	0.504	-0.988504361162171	9.557e-07	Down	102931..104433	56.361	51.8	20	20	20	7479700	7203400	7325000	3822500	3817900	3746100	1.34316	1.30335	1.36103	0.66665	0.675925	0.676824	Unknown		COG4185	Predicted ABC-type ATPase or kinase
WP_000193160.1	NAD(P)/FAD-dependent oxidoreductase [Acinetobacter baumannii]	ACX60_RS05160	--	0.664	-0.590744853315162	0.00275971	Down	complement(1092491..1093777)	47.722	33.4	8	8	8	297120	274950	313160	191900	197410	213920	1.19706	1.11613	1.30547	0.75087	0.78412	0.867136	Unknown	acb01100 Metabolic pathways; acb00190 Oxidative phosphorylation	COG1252	NADH dehydrogenase, FAD-containing subunit
WP_000248340.1	hypothetical protein [Acinetobacter baumannii]	ACX60_RS11995	--	0.043	-4.53951952995999	0.0137492	Down	complement(2526707..2527336)	22.701	33	6	6	6	7704000	1928000	6692100	225780	258020	0	2.29057	0.57758	2.05876	0.0651955	0.0756326		Unknown
WP_000256268.1	outer membrane lipoprotein-sorting protein [Acinetobacter baumannii]	ACX60_RS17490	--	0.039	-4.68038206579984	0.0178553	Down	complement(3699117..3702767)	134.7	17.2	13	13	13	4150200	716230	382300	78455	61938	66897	4.56157	0.793188	0.434777	0.0837475	0.0671169	0.0739782	Unknown		COG1033	Predicted exporter protein, RND superfamily
WP_000279956.1	fatty acyl-AMP ligase [Acinetobacter baumannii]	ACX60_RS17510	--	0.285	-1.81096617560998	0.00832853	Down	complement(3708831..3710720)	70.425	18.8	7	7	7	832730	554180	394810	129530	211580	177010	2.17134	1.45597	1.06519	0.32802	0.54391	0.464379	Unknown		COG0318	O-succinylbenzoic acid-CoA ligase MenE or related acyl-CoA synthetase (AMP-forming)
WP_000369410.1	alpha/beta fold hydrolase [Acinetobacter baumannii]	ACX60_RS17480	--	0.149	-2.74661576419993	0.00373392	Down	complement(3695927..3697792)	69.444	21.1	9	9	9	311860	114480	188130	26114	33352	34088	2.64139	0.97697	1.64872	0.214809	0.278499	0.290487	Unknown		COG2267	Lysophospholipase, alpha-beta hydrolase superfamily
WP_000457393.1	hypothetical protein [Acinetobacter baumannii]	ACX60_RS13555	--	0.486	-1.04097178105631	0.00167092	Down	complement(2857589..2858824)	44.794	29.2	9	9	9	621170	609790	459380	288710	297130	256140	1.471	1.45499	1.12562	0.664003	0.69371	0.610283	Unknown
WP_000464636.1	hypothetical protein [Acinetobacter baumannii]	ACX60_RS13815	--	0.563	-0.828793172581858	0.000169403	Down	complement(2914405..2915511)	42.719	46.5	18	18	18	606150	637950	648920	367240	348670	378680	1.21668	1.29022	1.34774	0.715901	0.689987	0.764753	Unknown
WP_000493222.1	glycosyltransferase [Acinetobacter baumannii]	ACX60_RS17765	--	0.363	-1.46195854666634	7.7797e-05	Down	complement(3771703..3772530)	31.982	11.3	4	4	4	401860	440910	388990	171160	141690	146260	1.42523	1.57558	1.42747	0.589548	0.495427	0.521901	Unknown		COG1215	Glycosyltransferase, catalytic subunit of cellulose synthase and poly-beta-1,6-N-acetylglucosamine synthase
WP_000513052.1	MULTISPECIES: alpha/beta hydrolase [Acinetobacter]	ACX60_RS08325	--	0.522	-0.937878288092203	0.0258115	Down	1766984..1768078	41.744	33	6	6	6	274030	297680	361770	130100	147980	221540	1.14668	1.25508	1.56637	0.528722	0.610488	0.932714	Unknown		COG0429	Predicted hydrolase of the alpha/beta-hydrolase fold
WP_000567434.1	Hsp70 family protein [Acinetobacter baumannii]	ACX60_RS05020	--	0.331	-1.59509687785487	0.000144741	Down	1059289..1060989	63.547	36.9	13	13	13	2101200	2377600	2407600	722120	763090	852310	1.36607	1.55748	1.6196	0.455954	0.489115	0.557513	Unknown		COG0443	Molecular chaperone DnaK (HSP70)
WP_000575166.1	cytochrome d ubiquinol oxidase subunit II [Acinetobacter baumannii]	ACX60_RS08195	cydB	0.613	-0.706041020971306	0.0255645	Down	complement(1736740..1737885)	41.569	10.5	4	4	4	854080	749520	720060	543410	363070	553560	1.35364	1.19692	1.18084	0.836446	0.567315	0.882716	Unknown	acb02020 Two-component system; acb00190 Oxidative phosphorylation	COG1294	Cytochrome bd-type quinol oxidase, subunit 2
WP_000581597.1	MULTISPECIES: iron-sulfur cluster assembly protein IscA [Acinetobacter]	ACX60_RS09795	iscA	0.464	-1.10780328953452	0.033203	Down	2073376..2073696	11.739	29.2	3	3	3	65219	111650	132340	52089	44756	50949	0.855808	1.47618	1.79684	0.663825	0.579005	0.67265	Unknown		COG0316	Fe-S cluster assembly iron-binding protein IscA
WP_000587282.1	MULTISPECIES: FMN-dependent L-lactate dehydrogenase LldD [Acinetobacter]	ACX60_RS17720	lldD	0.625	-0.678071905112638	0.00647811	Down	complement(3760740..3761891)	41.648	28.2	9	9	9	642280	831950	661630	480530	476690	414140	1.0982	1.43329	1.17055	0.797966	0.803569	0.712454	Unknown	acb01100 Metabolic pathways; acb00620 Pyruvate metabolism	COG1304	FMN-dependent dehydrogenase, includes L-lactate dehydrogenase and type II isopentenyl diphosphate isomerase
WP_000598979.1	hypothetical protein [Acinetobacter baumannii]	ACX60_RS00610	--	0.524	-0.932361283124637	0.000624523	Down	133713..134519	30.681	43.3	11	11	11	757370	716000	733990	380190	449200	358830	1.33757	1.27409	1.34126	0.652099	0.782125	0.637599	Unknown
WP_000615696.1	NAD-dependent succinate-semialdehyde dehydrogenase [Acinetobacter baumannii]	ACX60_RS01050	--	0.646	-0.630393929968162	0.0479427	Down	231074..232522	51.852	48.3	20	20	20	2557600	2548700	2643700	1361000	2297900	1481600	1.18983	1.19467	1.27257	0.614915	1.05393	0.69348	Unknown	acb01100 Metabolic pathways; acb00310 Lysine degradation; acb00650 Butanoate metabolism; acb00250 Alanine, aspartate and glutamate metabolism; acb00350 Tyrosine metabolism; acb00760 Nicotinate and nicotinamide metabolism; acb01120 Microbial metabolism in diverse environments	COG1012	Acyl-CoA reductase or other NAD-dependent aldehyde dehydrogenase
WP_000622640.1	cytochrome ubiquinol oxidase subunit I [Acinetobacter baumannii]	ACX60_RS08200	--	0.655	-0.610433188237274	0.0292534	Down	complement(1737882..1739468)	58.686	30.7	15	15	15	4449600	4118400	4048500	2902800	2196400	3372100	1.26535	1.18004	1.19124	0.801702	0.615787	0.96481	Unknown	acb02020 Two-component system; acb00190 Oxidative phosphorylation	COG1271	Cytochrome bd-type quinol oxidase, subunit 1
WP_000639489.1	hypothetical protein [Acinetobacter baumannii]	ACX60_RS19400	--	0.308	-1.69899774396719	0.000232148	Down	135430..136101	25.802	35.9	5	5	5	339090	316760	304300	92097	120550	90573	1.60955	1.51495	1.49455	0.424563	0.56414	0.432555	Unknown
WP_000642313.1	MULTISPECIES: 2,3-butanediol dehydrogenase [Acinetobacter]	ACX60_RS09385	--	0.633	-0.659722595233746	0.0315214	Down	complement(1988902..1989960)	37.69	37.8	8	8	8	2157100	2254900	2124000	1074800	1442600	1716700	1.20108	1.26505	1.22369	0.581212	0.791911	0.961717	Unknown	acb00650 Butanoate metabolism; acb01110 Biosynthesis of secondary metabolites	COG1063	Threonine dehydrogenase or related Zn-dependent dehydrogenase
WP_000643578.1	MULTISPECIES: hypothetical protein [Acinetobacter]	ACX60_RS18370	--	0.258	-1.95455702923883	0.00491589	Down	35676..37580	70.87	27	13	13	13	929090	976480	1130300	228470	178590	393870	1.45214	1.53778	1.82794	0.346806	0.275194	0.619379	Unknown
WP_000644343.1	MULTISPECIES: DUF4142 domain-containing protein [Acinetobacter calcoaceticus/baumannii complex]	ACX60_RS12000	--	0.153	-2.70839644196944	0.000240602	Down	complement(2527720..2528313)	22.073	23.4	4	4	4	1676700	1312400	1477700	182710	287210	230910	1.94574	1.53453	1.77432	0.20592	0.328593	0.269603	Unknown		COG3652	Predicted outer membrane protein, contains DUF4142 domain
WP_000650375.1	MULTISPECIES: hypothetical protein [Acinetobacter]	ACX60_RS07180	--	0.465	-1.10469737866669	0.0155012	Down	1546085..1546366	10.447	47.3	2	2	2	137700	230400	191650	81063	79652	106520	0.998522	1.68339	1.43797	0.570889	0.569442	0.777153	Unknown
WP_000653195.1	MULTISPECIES: type VI secretion system tube protein Hcp [Acinetobacter]	ACX60_RS11665	--	0.171	-2.54793176977619	0.0420024	Down	complement(2450512..2451015)	18.743	35.3	4	4	4	345940	603680	1577000	204980	97434	0	0.611086	1.07445	2.88237	0.351657	0.169684		Unknown	K11903	hcp; type VI secretion system secreted protein Hcp	acb03070 Bacterial secretion system				PF05638	PF05638 Type VI secretion system effector, Hcp	U	COG3157	Type VI protein secretion system component Hcp (secreted cytotoxin)
WP_000675115.1	magnesium-translocating P-type ATPase [Acinetobacter baumannii]	ACX60_RS07240	mgtA	0.647	-0.62816238266958	0.031701	Down	1556897..1559653	103.6	3.3	2	2	2	0	23088	25050	17338	15203	0		1.15275	1.28438	0.8344	0.742725		Unknown		COG0474	Magnesium-transporting ATPase (P-type)
WP_000678124.1	bacterioferritin [Acinetobacter baumannii]	ACX60_RS01605	bfr	0.58	-0.785875194647153	0.001261	Down	complement(339802..340266)	18.186	68.8	10	10	10	6346400	5379000	4971400	3454800	3373100	3114000	1.42868	1.22008	1.15799	0.75533	0.748629	0.705307	Unknown	acb00860 Porphyrin metabolism	COG2193	Bacterioferritin (cytochrome b1)
WP_000690116.1	MULTISPECIES: glycosyltransferase [Acinetobacter]	ACX60_RS17785	--	0.615	-0.701341684435485	0.00712293	Down	complement(3775881..3777044)	45.06	41.6	15	15	15	1920800	2140400	1957400	1411000	1048000	1339000	1.17339	1.31745	1.23725	0.83713	0.631176	0.822986	Unknown		COG0438	Glycosyltransferase involved in cell wall bisynthesis
WP_000696107.1	MULTISPECIES: homocysteine S-methyltransferase family protein [Acinetobacter]	ACX60_RS13760	--	0.554	-0.852042118612899	0.00246598	Down	2901887..2902765	32.078	35.3	6	6	6	333070	392310	315310	219920	175100	196840	1.22346	1.45199	1.19842	0.784558	0.634118	0.727478	Unknown		COG2040	Homocysteine/selenocysteine methylase (S-methylmethionine-dependent)
WP_000697209.1	glycosyltransferase family 4 protein [Acinetobacter baumannii]	ACX60_RS17770	--	0.308	-1.69899774396719	4.30959e-06	Down	complement(3772537..3773571)	38.952	29.7	7	7	7	870490	827800	797270	283600	256410	249000	1.5893	1.52281	1.50614	0.502869	0.461537	0.457397	Unknown		COG0438	Glycosyltransferase involved in cell wall bisynthesis
WP_000716706.1	D-amino acid dehydrogenase [Acinetobacter baumannii]	ACX60_RS12990	--	0.29	-1.78587519464715	0.0169267	Down	2718961..2720202	45.376	26.2	8	8	8	79489	169720	131350	45392	45310	23164	0.964113	2.07411	1.64842	0.534695	0.541806	0.282674	Unknown	acb01100 Metabolic pathways; acb00470 D-Amino acid metabolism; acb00360 Phenylalanine metabolism	COG0665	Glycine/D-amino acid oxidase (deaminating)
WP_000720482.1	MULTISPECIES: hypothetical protein [Acinetobacter]	ACX60_RS06260	--	0.663	-0.5929192245495	0.0406082	Down	complement(1350732..1351112)	13.268	42.1	4	4	4	1484300	1222600	917900	831320	863780	765730	1.46264	1.21389	0.935896	0.795591	0.839166	0.759177	Unknown
WP_000735358.1	methionine synthase [Acinetobacter baumannii]	ACX60_RS14700	--	0.605	-0.72499295250013	0.00594539	Down	complement(3105795..3106838)	39.118	60.2	20	20	20	6219300	7806000	7770000	4853500	4659900	4060900	1.05447	1.33352	1.3631	0.799193	0.778927	0.692732	Unknown	acb01230 Biosynthesis of amino acids; acb01100 Metabolic pathways; acb00450 Selenocompound metabolism; acb00270 Cysteine and methionine metabolism; acb01110 Biosynthesis of secondary metabolites	COG0620	Methionine synthase II (cobalamin-independent)
WP_000769882.1	alanine racemase [Acinetobacter baumannii]	ACX60_RS11355	alr	0.015	-6.05889368905357	4.17506e-08	Down	2382673..2383965	47.284	49.8	14	14	14	5466100	5969300	5268400	84863	83777	87259	1.93277	2.12669	1.92752	0.0291425	0.029205	0.0310431	Unknown	acb01100 Metabolic pathways; acb00310 Lysine degradation; acb00270 Cysteine and methionine metabolism; acb00260 Glycine, serine and threonine metabolism; acb00470 D-Amino acid metabolism; acb01120 Microbial metabolism in diverse environments	COG0787	Alanine racemase
WP_000776131.1	alpha/beta fold hydrolase [Acinetobacter baumannii]	ACX60_RS14340	--	0.589	-0.763660460831627	0.00375656	Down	complement(3016739..3017473)	27.506	24.6	4	4	4	170950	141930	159230	85634	107100	92492	1.35364	1.13236	1.30459	0.658544	0.836087	0.736866	Unknown	acb00780 Biotin metabolism; acb01100 Metabolic pathways; acb01240 Biosynthesis of cofactors	COG1073	Fermentation-respiration switch esterase FrsA, DUF1100 family
WP_000777195.1	hypothetical protein [Acinetobacter baumannii]	ACX60_RS01085	--	0.309	-1.69432125675771	0.000340426	Down	complement(238631..239014)	14.197	40.9	5	5	5	1768200	1522000	1519100	440660	599900	481780	1.6747	1.45244	1.4887	0.405335	0.560161	0.459098	Unknown
WP_000782976.1	MULTISPECIES: bacteriohemerythrin [Acinetobacter]	ACX60_RS13925	--	0.354	-1.49817873457909	0.00889716	Down	complement(2939034..2939489)	18.382	51	6	6	6	324860	417360	344630	187570	122250	86473	1.31351	1.70031	1.44181	0.736559	0.487322	0.351779	Unknown		COG2703	Hemerythrin
WP_000795395.1	MULTISPECIES: PaaI family thioesterase [Acinetobacter]	ACX60_RS05010	--	0.483	-1.04990490582631	0.0490989	Down	complement(1057891..1058328)	15.375	22.8	2	2	2	69037	45132	53971	16723	38391	28079	1.64723	1.08501	1.33244	0.387518	0.903088	0.67407	Unknown		COG2050	Acyl-CoA thioesterase PaaI, contains HGG motif
WP_000837119.1	hypothetical protein [Acinetobacter baumannii]	ACX60_RS13825	--	0.287	-1.8008773579864	0.00132338	Down	complement(2916033..2916635)	22.3	31	4	4	4	275010	258340	197230	63585	90973	60204	1.74454	1.65121	1.29456	0.391735	0.56895	0.384246	Unknown
WP_000848685.1	aspartate/glutamate racemase family protein [Acinetobacter baumannii]	ACX60_RS06570	--	0.655	-0.610433188237274	0.00744454	Down	1407761..1408489	26.543	66.5	12	12	12	1575500	1452000	1404400	1076200	839380	1061700	1.27517	1.18412	1.17614	0.84596	0.66979	0.864579	Cytoplasmic	acb01100 Metabolic pathways; acb00310 Lysine degradation; acb00270 Cysteine and methionine metabolism; acb00260 Glycine, serine and threonine metabolism; acb00470 D-Amino acid metabolism; acb01120 Microbial metabolism in diverse environments	COG1794	Amino acid racemase YgeA
WP_000873301.1	MULTISPECIES: hypothetical protein [Acinetobacter]	ACX60_RS17650	--	0.447	-1.16165326347877	0.0216054	Down	complement(3739101..3739589)	18.396	14.8	2	2	2	139280	87416	115090	56222	49362	0	1.55583	0.983881	1.33023	0.609937	0.543619		Unknown
WP_000886984.1	MULTISPECIES: tyrosine-type recombinase/integrase [Acinetobacter]	ACX60_RS18775	--	0.336	-1.57346686188333	0.0039662	Down	complement(101670..102602)	35.783	15.8	4	4	4	752010	823690	848140	330270	0	228960	1.2598	1.39033	1.47015	0.537343		0.385912	Cytoplasmic		COG4973	Site-specific recombinase XerC
WP_000894319.1	FAD-dependent monooxygenase [Acinetobacter baumannii]	ACX60_RS12970	--	0.112	-3.15842936260448	3.14989e-05	Down	complement(2713255..2715003)	65.267	34	14	14	14	1086200	931210	934510	109610	134650	95406	1.97891	1.70939	1.76164	0.193942	0.241853	0.174881	Cytoplasmic	acb01220 Degradation of aromatic compounds; acb01100 Metabolic pathways; acb00361 Chlorocyclohexane and chlorobenzene degradation; acb01120 Microbial metabolism in diverse environments	COG0654	2-polyprenyl-6-methoxyphenol hydroxylase and related FAD-dependent oxidoreductases
WP_000913293.1	poly-beta-1,6 N-acetyl-D-glucosamine exporter porin PgaA [Acinetobacter baumannii]	ACX60_RS06755	pgaA	0.596	-0.746615764199926	0.00904172	Down	1447050..1449488	94.417	15.4	8	8	8	197540	185510	222210	105340	141680	123660	1.21382	1.14853	1.41279	0.628633	0.858293	0.764503	Unknown		COG0457	Tetratricopeptide (TPR) repeat
WP_000925820.1	MULTISPECIES: cupin-like domain-containing protein [Acinetobacter]	ACX60_RS04760	--	0.59	-0.761213140412884	0.0139722	Down	complement(1014754..1015902)	44.738	21.2	7	7	7	2418400	2032500	1975400	1385300	1509100	1004500	1.40459	1.18941	1.18712	0.781398	0.864112	0.586981	Cytoplasmic		COG2850	Ribosomal protein L16 Arg81 hydroxylase, contains JmjC domain
WP_000957796.1	sorbosone dehydrogenase family protein [Acinetobacter baumannii]	ACX60_RS06580	--	0.417	-1.26188071121742	0.00348795	Down	1409766..1411133	49.453	16.9	5	5	5	1015100	804270	792990	292230	409350	413840	1.63298	1.30362	1.31994	0.456564	0.649224	0.669815	CytoplasmicMembrane		COG2133	Glucose/arabinose dehydrogenase, beta-propeller fold
WP_000966781.1	MULTISPECIES: universal stress protein [Acinetobacter]	ACX60_RS04055	--	0.608	-0.717856771218502	0.00565737	Down	complement(853374..853811)	16.001	53.8	8	8	8	3035700	2930600	3179000	1698900	2241300	1771000	1.22536	1.1919	1.32774	0.666006	0.891936	0.719242	Cytoplasmic		COG0589	Nucleotide-binding universal stress protein, UspA family
WP_000973732.1	MULTISPECIES: arginine N-succinyltransferase [Acinetobacter]	ACX60_RS01825	astA	0.652	-0.61705613043101	0.0197929	Down	383752..384783	38.783	34.1	9	9	9	952520	871470	939620	556150	764340	531760	1.23749	1.14077	1.2631	0.701724	0.979004	0.695082	Cytoplasmic	acb01100 Metabolic pathways; acb00330 Arginine and proline metabolism	COG3138	Arginine/ornithine N-succinyltransferase beta subunit
WP_001005337.1	MULTISPECIES: alanine:cation symporter family protein [Acinetobacter]	ACX60_RS03545	--	0.664	-0.590744853315162	0.02153	Down	731901..733376	53.449	9	2	2	2	590880	495030	424480	399080	319840	309800	1.39553	1.17801	1.03732	0.915388	0.744735	0.736161	CytoplasmicMembrane		COG1115	Na+/alanine symporter
WP_001021242.1	hypothetical protein [Acinetobacter baumannii]	ACX60_RS03945	--	0.271	-1.88363524330822	0.0018774	Down	816977..818098	41.061	51.2	12	12	12	739950	674230	544680	203030	217180	126070	1.7713	1.62621	1.34911	0.472014	0.512552	0.303636	Unknown
WP_001027391.1	ImmA/IrrE family metallo-endopeptidase [Acinetobacter baumannii]	ACX60_RS13820	--	0.485	-1.0439433475876	0.000195586	Down	complement(2915520..2916020)	18.711	51.2	7	7	7	897060	860250	964500	428840	473680	454330	1.31894	1.2744	1.46731	0.612357	0.686622	0.672089	Cytoplasmic		COG2856	Zn-dependent peptidase ImmA, M78 family
WP_001027817.1	N-acetyltransferase [Acinetobacter baumannii]	ACX60_RS04275	--	0.487	-1.03800632257975	0.0135864	Down	complement(901600..902106)	18.46	30.4	3	3	3	39556	56502	60354	23443	24182	30672	1.01066	1.45457	1.59556	0.581715	0.609134	0.78847	Cytoplasmic		COG3153	Predicted N-acetyltransferase YhbS
WP_001044074.1	RsiV family protein [Acinetobacter baumannii]	ACX60_RS09220	--	0.524	-0.932361283124637	0.000127583	Down	complement(1953904..1954731)	31.333	33.8	7	7	7	1713500	1945600	1790100	975000	956940	999430	1.22612	1.40275	1.32538	0.677576	0.67509	0.719534	Cytoplasmic
WP_001044102.1	OmpA family protein [Acinetobacter baumannii]	ACX60_RS13215	--	0.124	-3.01158797427521	0.000146022	Down	complement(2774617..2775396)	29.057	27.8	5	5	5	318730	287810	234610	45570	29992	31228	2.01634	1.83453	1.53569	0.279979	0.187057	0.198763	OuterMembrane		COG2885	Outer membrane protein OmpA and related peptidoglycan-associated (lipo)proteins
WP_001045587.1	trimeric autotransporter adhesin Ata [Acinetobacter baumannii]	ACX60_RS13220	ata	0.166	-2.59074485331516	0.00074946	Down	complement(2775454..2781075)	189.66	27.8	31	31	31	2101900	2884600	2619900	412580	320730	562180	1.41596	1.95796	1.82617	0.269931	0.213014	0.381036	OuterMembrane		COG5295	Autotransporter adhesin
WP_001054781.1	LysR family transcriptional regulator [Acinetobacter baumannii]	ACX60_RS08835	--	0.297	-1.75146516386132	0.000942235	Down	complement(1871956..1872888)	35.539	7.7	2	2	2	308220	328720	424940	102610	127450	94660	1.333	1.43243	1.90158	0.430988	0.543424	0.411896	Cytoplasmic		COG0583	DNA-binding transcriptional regulator, LysR family
WP_001057073.1	MULTISPECIES: acyl-CoA desaturase [Acinetobacter]	ACX60_RS05285	--	0.48	-1.05889368905357	0.0256603	Down	1123992..1125086	42.202	22	7	7	7	1855200	1450600	1226400	1036500	535820	660570	1.64452	1.29561	1.12485	0.892324	0.468269	0.589139	Cytoplasmic	acb01100 Metabolic pathways; acb01040 Biosynthesis of unsaturated fatty acids; acb01212 Fatty acid metabolism	COG3239	Fatty acid desaturase
WP_001059983.1	HIT domain-containing protein [Acinetobacter baumannii]	ACX60_RS04295	--	0.235	-2.08926733809709	8.35096e-06	Down	complement(904151..904591)	16.444	46.6	5	5	5	1028600	954490	933270	224580	228380	251240	1.7037	1.59293	1.59945	0.361262	0.372935	0.418683	Cytoplasmic		COG0537	Purine nucleoside phosphoramidase/Ap4A hydrolase, histidine triade (HIT) family
WP_001060970.1	non-ribosomal peptide synthetase [Acinetobacter baumannii]	ACX60_RS17495	--	0.22	-2.18442457113743	0.039324	Down	complement(3702792..3706751)	147.24	15.7	15	15	15	1066500	545540	415970	111740	291710	54544	2.57265	1.32594	1.03824	0.261778	0.693745	0.132379	CytoplasmicMembrane		COG3319	Thioesterase domain of type I polyketide synthase or non-ribosomal peptide synthetase
WP_001066525.1	type VI secretion system contractile sheath large subunit [Acinetobacter baumannii]	ACX60_RS11670	tssC	0.227	-2.13923579737117	9.30388e-05	Down	complement(2451065..2452546)	55.3	22.9	9	9	9	813390	786290	821130	202740	155820	205470	1.63418	1.5917	1.70698	0.39559	0.30864	0.415337	Cytoplasmic		COG3517	Predicted component TssB of the type VI protein secretion system, VipA/VipB/TssB family
WP_001085038.1	MULTISPECIES: hypothetical protein [Acinetobacter]	ACX60_RS18780	--	0.545	-0.875671864997798	0.000359797	Down	102703..102930	8.6805	60	3	3	3	1966600	1714100	1763000	1069100	938570	1035400	1.38962	1.22038	1.28898	0.733674	0.653845	0.736103	Unknown
WP_001088231.1	trehalose-phosphatase [Acinetobacter baumannii]	ACX60_RS14345	otsB	0.385	-1.37706964907982	0.0216098	Down	3017830..3018681	32.339	35.7	10	10	10	489850	310890	361000	94272	158090	204450	1.81492	1.16059	1.38394	0.339221	0.577468	0.762137	Cytoplasmic	acb00500 Starch and sucrose metabolism; acb01100 Metabolic pathways; acb01110 Biosynthesis of secondary metabolites	COG1877	Trehalose-6-phosphate phosphatase
WP_001094391.1	MULTISPECIES: DUF2171 domain-containing protein [Acinetobacter]	ACX60_RS06400	--	0.195	-2.35845397091248	0.000710866	Down	complement(1376537..1376770)	8.7186	100	9	9	9	18046000	15258000	14815000	2378800	4191800	3049100	1.87428	1.59673	1.59211	0.239948	0.429224	0.318623	Unknown		COG3798	Uncharacterized conserved protein, DUF2171 domain
WP_001107594.1	MULTISPECIES: family 2A encapsulin nanocompartment shell protein [Acinetobacter]	ACX60_RS11100	--	0.168	-2.57346686188333	7.29263e-05	Down	2322722..2323654	34.615	41.3	8	8	8	359030	338220	347330	58648	50462	70900	1.75817	1.66882	1.75991	0.278926	0.243626	0.349324	Unknown		COG0664	cAMP-binding domain of CRP or a regulatory subunit of cAMP-dependent protein kinases
WP_001109442.1	MULTISPECIES: universal stress protein [Acinetobacter]	ACX60_RS07220	--	0.542	-0.883635243308216	0.000300958	Down	complement(1554307..1554750)	15.775	61.2	7	7	7	27985000	23916000	26903000	14378000	14979000	14527000	1.36787	1.17784	1.36062	0.682532	0.721824	0.714409	Cytoplasmic		COG0589	Nucleotide-binding universal stress protein, UspA family
WP_001119042.1	MULTISPECIES: type VI secretion system contractile sheath small subunit [Acinetobacter]	ACX60_RS11675	tssB	0.037	-4.75633091903314	3.94456e-06	Down	complement(2452539..2453042)	19.116	54.5	7	7	7	522230	465130	450240	18586	15433	20394	2.09899	1.88366	1.87245	0.0725505	0.0611545	0.0824713	Cytoplasmic		COG3516	Predicted component TssA of the type VI protein secretion system
WP_001120672.1	TonB-dependent copper receptor [Acinetobacter baumannii]	ACX60_RS17235	--	0.601	-0.734563103950902	0.000802528	Down	complement(3653623..3655698)	76.409	35	17	17	17	133450	132440	129590	76220	90531	77070	1.2518	1.25174	1.25778	0.694369	0.837225	0.727366	OuterMembrane		COG4771	Outer membrane receptor for ferrienterochelin and colicins
WP_001193015.1	MULTISPECIES: D-lactate dehydrogenase [Acinetobacter]	ACX60_RS17715	dld	0.588	-0.766111939825723	3.42592e-05	Down	complement(3758742..3760448)	64.125	35.7	15	15	15	512680	521880	472460	299460	306590	303520	1.27223	1.30487	1.21311	0.72171	0.750076	0.757804	CytoplasmicMembrane	acb01100 Metabolic pathways; acb00620 Pyruvate metabolism; acb01120 Microbial metabolism in diverse environments	COG0277	FAD/FMN-containing lactate dehydrogenase/glycolate oxidase
WP_001202386.1	glutathione-dependent formaldehyde dehydrogenase [Acinetobacter baumannii]	ACX60_RS11765	--	0.314	-1.67116353577046	0.0473434	Down	complement(2476600..2477763)	41.867	17.1	4	4	4	78464	69261	60476	15539	43612	8015.8	1.70875	1.51976	1.36272	0.328652	0.936361	0.175633	Cytoplasmic		COG1063	Threonine dehydrogenase or related Zn-dependent dehydrogenase
WP_001214863.1	MULTISPECIES: bacterioferritin [Acinetobacter]	ACX60_RS14360	bfr	0.58	-0.785875194647153	0.000130644	Down	complement(3021656..3022120)	18.034	79.2	11	11	11	9492100	8597000	8294000	5521400	5104400	5071600	1.3527	1.23443	1.22298	0.764179	0.717157	0.727172	Cytoplasmic	acb00860 Porphyrin metabolism	COG2193	Bacterioferritin (cytochrome b1)
WP_001242511.1	MULTISPECIES: lactoylglutathione lyase [Acinetobacter]	ACX60_RS05435	gloA	0.599	-0.739372091873302	0.00152138	Down	1160882..1161283	14.95	39.1	5	5	5	783210	788280	675240	473700	499660	408580	1.29435	1.3126	1.15464	0.760296	0.814099	0.679364	Cytoplasmic	acb01100 Metabolic pathways; acb00620 Pyruvate metabolism	COG0346	Catechol 2,3-dioxygenase or related enzyme, vicinal oxygen chelate (VOC) family
WP_001259423.1	MULTISPECIES: SIMPL domain-containing protein [Acinetobacter]	ACX60_RS05300	--	0.65	-0.62148837674627	0.0178028	Down	complement(1126863..1127564)	26.172	48.9	8	8	8	1301700	1250000	1472800	905540	753020	1027900	1.16318	1.12545	1.36175	0.785869	0.663395	0.924143	Unknown		COG3471	Predicted secreted (periplasmic) protein
WP_001263974.1	D-amino acid dehydrogenase [Acinetobacter baumannii]	ACX60_RS17590	--	0.465	-1.10469737866669	0.00856274	Down	complement(3728547..3729812)	46.512	65.1	20	20	20	2719400	3230100	2699400	1776400	1358500	1008800	1.27478	1.52566	1.30932	0.80874	0.627843	0.475794	CytoplasmicMembrane	acb01100 Metabolic pathways; acb00470 D-Amino acid metabolism; acb00360 Phenylalanine metabolism	COG0665	Glycine/D-amino acid oxidase (deaminating)
WP_001281781.1	MULTISPECIES: Glu/Leu/Phe/Val dehydrogenase [Acinetobacter]	ACX60_RS01815	--	0.605	-0.72499295250013	0.0252316	Down	381103..382374	46.178	60	18	18	18	11460000	11490000	11701000	5853000	6382200	9234500	1.22457	1.23708	1.29371	0.607411	0.672354	0.992803	Cytoplasmic	acb01100 Metabolic pathways; acb00250 Alanine, aspartate and glutamate metabolism; acb00910 Nitrogen metabolism; acb00220 Arginine biosynthesis; acb01120 Microbial metabolism in diverse environments; acb01200 Carbon metabolism	COG0334	Glutamate dehydrogenase/leucine dehydrogenase
WP_001282880.1	MULTISPECIES: hypothetical protein [Acinetobacter]	ACX60_RS04090	--	0.364	-1.45798964446339	0.0123186	Down	861139..861726	21.719	28.7	4	4	4	91016	78824	58386	32712	0	24056	1.59596	1.39265	1.05933	0.557079		0.424404	Cytoplasmic
WP_001985155.1	MULTISPECIES: heavy-metal-associated domain-containing protein [Acinetobacter]	ACX60_RS12140	--	0.519	-0.946193556304206	0.00993631	Down	2548630..2548830	7.041	90.9	6	6	6	3085200	2200900	2015900	1327700	1443500	1113100	1.65393	1.18881	1.1182	0.691258	0.762923	0.600372	Unknown		COG2608	Copper chaperone CopZ
WP_002000718.1	MULTISPECIES: multidrug efflux transcriptional repressor AdeL [Acinetobacter]	ACX60_RS06025	adeL	0.649	-0.623709616662949	0.0282795	Down	1303879..1304910	38.349	12.5	3	3	3	90524	61526	66169	47337	53774	44236	1.49314	1.02253	1.1293	0.758306	0.874459	0.734117	Cytoplasmic		COG0583	DNA-binding transcriptional regulator, LysR family
WP_005132160.1	type 1 fimbrial protein [Acinetobacter baumannii]	ACX60_RS10570	--	0.273	-1.87302714374223	0.000760285	Down	2213447..2213983	18.385	43.3	4	4	4	280760	390300	331560	104330	102640	74353	1.31133	1.83676	1.60234	0.47325	0.47263	0.349402	Extracellular		COG3539	Pilin (type 1 fimbrial protein)
WP_005135027.1	AarF/UbiB family protein [Acinetobacter baumannii]	ACX60_RS06845	--	0.637	-0.650634722405787	0.000604319	Down	1466854..1468152	48.698	19.4	6	6	6	489890	479250	458180	344540	291860	297640	1.24411	1.22631	1.20396	0.849776	0.73074	0.760505	CytoplasmicMembrane		COG0661	Predicted protein kinase regulating ubiquinone biosynthesis, AarF/ABC1/UbiB family
WP_005135314.1	dihydrolipoyl dehydrogenase [Acinetobacter baumannii]	ACX60_RS09395	lpdA	0.422	-1.2446850959549	0.0499788	Down	complement(1990802..1992205)	49.979	28.5	9	9	9	154570	157090	220410	38770	99771	91952	1.21554	1.24472	1.79347	0.296106	0.773533	0.727542	Unknown	acb00640 Propanoate metabolism; acb01100 Metabolic pathways; acb00010 Glycolysis / Gluconeogenesis; acb00620 Pyruvate metabolism; acb00280 Valine, leucine and isoleucine degradation; acb01120 Microbial metabolism in diverse environments; acb00785 Lipoic acid metabolism; acb01200 Carbon metabolism; acb00310 Lysine degradation; acb00380 Tryptophan metabolism; acb00260 Glycine, serine and threonine …	COG1249	Dihydrolipoamide dehydrogenase (E3) component of pyruvate/2-oxoglutarate dehydrogenase complex or glutathione oxidoreductase
WP_005135466.1	minor capsid protein [Acinetobacter baumannii]	ACX60_RS12025	--	0.315	-1.66657626627481	0.0452256	Down	complement(2531237..2532343)	42.768	18.5	6	6	6	5162700	2677700	1727200	694320	1513900	870410	2.44814	1.27938	0.84746	0.319761	0.707761	0.415275	Unknown		COG2369	Uncharacterized protein, contains phage Mu head morphogenesis gpF-like domain
WP_009519243.1	glycosyltransferase [Acinetobacter baumannii]	ACX60_RS17780	--	0.312	-1.68038206579984	2.66212e-05	Down	complement(3774698..3775789)	42.316	15.4	4	4	4	862080	785070	790870	284870	262290	233370	1.60623	1.47383	1.52469	0.515482	0.481806	0.437479	Unknown		COG0438	Glycosyltransferase involved in cell wall bisynthesis
WP_032046197.1	SUMF1/EgtB/PvdO family nonheme iron enzyme [Acinetobacter baumannii]	ACX60_RS11685	--	0.316	-1.66200353648498	1.02478e-05	Down	2454523..2455491	36.689	50.9	15	15	15	1215400	1145800	1081400	372360	397640	347340	1.59838	1.51827	1.47152	0.475588	0.515562	0.459588	Unknown		COG1262	Formylglycine-generating enzyme, required for sulfatase activity, contains SUMF1/FGE domain
WP_049594839.1	KGG domain-containing protein [Acinetobacter baumannii]	ACX60_RS20025	--	0.057	-4.13289427049735	0.000113005	Down	complement(2341484..2342719)	46.097	40.9	12	12	12	2038000	2843800	2351400	123180	191800	112010	1.59546	2.24315	1.90469	0.0936543	0.148033	0.0882247	Unknown		COG3729	General stress protein YciG, contains tandem KGG domains
WP_053100972.1	SIR2 family protein [Acinetobacter baumannii]	ACX60_RS18995	--	0.439	-1.18770715512673	1.07556e-05	Down	complement(2467407..2470118)	105.78	37.9	30	30	30	1396300	1441300	1482300	672200	634520	642810	1.33559	1.38908	1.46705	0.62445	0.598367	0.618625	Cytoplasmic		COG0846	NAD-dependent protein deacetylase, SIR2 family
WP_071543225.1	MULTISPECIES: epoxyqueuosine reductase QueH [Acinetobacter]	ACX60_RS11560	--	0.141	-2.82623293226329	0.00293555	Down	2425900..2426559	25.832	28.3	5	4	5	465160	602240	611620	127350	73824	43502	1.45006	1.89162	1.9728	0.385558	0.226888	0.136441	Cytoplasmic		COG1636	Epoxyqueuosine reductase QueH (tRNA modification)
WP_079454674.1	Ig-like domain-containing protein [Acinetobacter baumannii]	ACX60_RS04030	--	0.657	-0.606034724339757	0.0142459	Down	839319..848669	317.85	4.1	6	6	6	352290	294290	270980	181390	209430	226220	1.37666	1.15872	1.09567	0.688407	0.806852	0.889423	Unknown		COG2931	Ca2+-binding protein, RTX toxin-related
WP_085916980.1	MULTISPECIES: GNAT family N-acetyltransferase [Acinetobacter]	ACX60_RS11565	--	0.495	-1.01449956969512	0.00122506	Down	2426876..2427331	18.392	37.1	4	4	4	448010	538620	543310	245580	284950	247720	1.16396	1.40997	1.46054	0.619653	0.729873	0.647534	Cytoplasmic		COG0456	Ribosomal protein S18 acetylase RimI and related acetyltransferases
WP_085943490.1	acyl-CoA dehydrogenase [Acinetobacter baumannii]	ACX60_RS17505	--	0.14	-2.83650126771712	0.0316173	Down	complement(3707005..3708780)	65.8	30.5	13	13	13	383950	121360	675590	79327	53701	38412	1.70259	0.542237	3.09981	0.341635	0.234772	0.171378	Unknown		COG1960	Acyl-CoA dehydrogenase related to the alkylation response protein AidB
WP_104159542.1	catalase HPII [Acinetobacter baumannii]	ACX60_RS11200	katE	0.242	-2.04692104738749	6.93089e-05	Down	complement(2344693..2346837)	80.206	75.9	51	51	51	29563000	25865000	25785000	5899200	7436300	6831600	1.74871	1.54156	1.57816	0.338897	0.433665	0.406577	Cytoplasmic	acb01100 Metabolic pathways; acb00380 Tryptophan metabolism; acb00630 Glyoxylate and dicarboxylate metabolism; acb01110 Biosynthesis of secondary metabolites; acb01200 Carbon metabolism	COG0753	Catalase
WP_125519500.1	anthranilate synthase component I family protein [Acinetobacter baumannii]	ACX60_RS14940	--	0.639	-0.646112163715093	0.00540507	Down	3155771..3157126	51.871	6.2	3	3	3	121370	98933	93498	75087	66945	63726	1.40087	1.15055	1.11662	0.841699	0.761787	0.740039	Unknown	acb00790 Folate biosynthesis; acb01240 Biosynthesis of cofactors	COG0147	Anthranilate/para-aminobenzoate synthases component I
WP_223292186.1	NAD(P)/FAD-dependent oxidoreductase [Acinetobacter baumannii]	ACX60_RS09365	--	0.446	-1.16488438474178	0.015775	Down	complement(1984049..1985227)	43.514	37.8	7	7	7	206420	148990	189030	69838	115520	63985	1.55945	1.13411	1.47763	0.512409	0.860411	0.48635	Periplasmic	acb00920 Sulfur metabolism; acb01120 Microbial metabolism in diverse environments	COG3453	Predicted phosphohydrolase, protein tyrosine phosphatase (PTP) superfamily, DUF442 family
